# Supplementary material for: 3,6-Dihydr­oxy-2′-[(2-hydr­oxy-1-naphth­yl)methyl­eneamino]xanthene-9-spiro-1′-isoindolin-3′-one acetonitrile solvate
Source: Acta Crystallogr Sect E Struct Rep Online. 2008 Jan 16;64(Pt 2):o442. doi: 10.1107/S1600536808000974 (PMC2960338; doi:10.1107/S1600536808000974)
Supplement: Supplementary file 1 [file e-64-0o442-sup1.cif]

##############################################################################
###                                                                        ###
###        Electronic paper (Acta Crystallographica Section E)             ###
###                                                                        ###
##############################################################################
#                                                                            #
# This CIF contains the data in a paper accepted for publication in Acta     #
# Crystallographica Section E. It conforms to the requirements of Notes      #
# for Authors for Section E, and has been peer reviewed under the auspices   #
# of the IUCr Commission on Journals.                                        #
#                                                                            #
# Full details of the Crystallographic Information File format               #
# are given in the paper "The Crystallographic Information File (CIF):       #
# a New Standard Archive File for Crystallography" by S. R. Hall, F. H.      #
# Allen and I. D. Brown [Acta Cryst. (1991), A47, 655-685].                  #
#                                                                            #
# The current version of the core CIF dictionary is obtainable from          #
# ftp://ftp.iucr.org/pub/cif_core.dic. The current version number is 2.1.    #
#                                                                            #
# Software is freely available for graphical display of the structure(s) in  #
# this CIF.  For information consult the CIF home page http://www.iucr.org/  #
# cif/home.html                                                              #
#                                                                            #
##############################################################################
                                             
data_I
_audit_creation_method     SHELXL-97
_chemical_name_systematic
;
3,6-Dihydroxy-2'-[(2-hydroxy-1-naphthyl)methyleneamino]xanthene-9-spiro-1'-
isoindolin-3'-one acetonitrile solvate
;
_chemical_name_common     ?
_chemical_formula_moiety     'C31 H20 N2 O5, C2 H3 N'
_chemical_formula_sum     'C33 H23 N3 O5'
_chemical_formula_iupac     'C31 H20 N2 O5, C2 H3 N'
_chemical_formula_weight     541.54
_chemical_melting_point     ?
_symmetry_cell_setting     monoclinic
_symmetry_space_group_name_H-M     'P 21/c'
_symmetry_space_group_name_Hall     '-P 2ybc'
loop_
    _symmetry_equiv_pos_as_xyz
    'x, y, z'
    '-x, y+1/2, -z+1/2'
    '-x, -y, -z'
    'x, -y-1/2, z-1/2'
_cell_length_a     18.729(5)
_cell_length_b     15.572(4)
_cell_length_c     9.021(2)
_cell_angle_alpha     90.00
_cell_angle_beta     98.495(4)
_cell_angle_gamma     90.00
_cell_volume     2601.9(11)
_cell_formula_units_Z     4
_cell_measurement_reflns_used     4034
_cell_measurement_theta_min     2.38
_cell_measurement_theta_max     26.98
_cell_measurement_temperature     293(2)
_exptl_crystal_description     block
_exptl_crystal_colour     yellow
_exptl_crystal_size_max     0.26
_exptl_crystal_size_mid     0.22
_exptl_crystal_size_min     0.16
_exptl_crystal_density_diffrn     1.382
_exptl_crystal_density_meas     ?
_exptl_crystal_density_method     'not measured'
_exptl_crystal_F_000     1128
_exptl_absorpt_coefficient_mu     0.095
_exptl_absorpt_correction_type     multi-scan
_exptl_absorpt_process_details     '(SADABS; Sheldrick, 2000)'
_exptl_absorpt_correction_T_min     0.9758
_exptl_absorpt_correction_T_max     0.9850
_exptl_special_details
;
;
_diffrn_ambient_temperature     293(2)
_diffrn_radiation_type     'MoK\a'
_diffrn_radiation_wavelength     0.71073
_diffrn_radiation_source     'sealed tube'
_diffrn_radiation_monochromator     'graphite'
_diffrn_measurement_device_type     'Bruker SMART APEX CCD area-detector'
_diffrn_measurement_method     '\f and \w'
_diffrn_detector_area_resol_mean     ?
_diffrn_reflns_number     12963
_diffrn_reflns_av_R_equivalents     0.0467
_diffrn_reflns_av_sigmaI/netI     0.0401
_diffrn_reflns_theta_min     1.71
_diffrn_reflns_theta_max     25.10
_diffrn_reflns_theta_full     25.10
_diffrn_measured_fraction_theta_max     0.996
_diffrn_measured_fraction_theta_full     0.996
_diffrn_reflns_limit_h_min     -22
_diffrn_reflns_limit_h_max     20
_diffrn_reflns_limit_k_min     -17
_diffrn_reflns_limit_k_max     18
_diffrn_reflns_limit_l_min     -10
_diffrn_reflns_limit_l_max     10
_diffrn_standards_number     ?
_diffrn_standards_interval_count     ?
_diffrn_standards_interval_time     ?
_diffrn_standards_decay_%     ?
_refine_special_details
;
 Refinement of F^2^ against ALL reflections.  The weighted R-factor wR and
 goodness of fit S are based on F^2^, conventional R-factors R are based
 on F, with F set to zero for negative F^2^. The threshold expression of
 F^2^ > 2sigma(F^2^) is used only for calculating R-factors(gt) etc. and is
 not relevant to the choice of reflections for refinement.  R-factors based
 on F^2^ are statistically about twice as large as those based on F, and R-
 factors based on ALL data will be even larger.
;
_reflns_number_total     4627
_reflns_number_gt     3272
_reflns_threshold_expression     I>2\s(I)
_refine_ls_structure_factor_coef     Fsqd
_refine_ls_matrix_type     full
_refine_ls_R_factor_all     0.0556
_refine_ls_R_factor_gt     0.0372
_refine_ls_wR_factor_gt     0.0910
_refine_ls_wR_factor_ref     0.0981
_refine_ls_goodness_of_fit_ref     1.034
_refine_ls_restrained_S_all     1.034
_refine_ls_number_reflns     4627
_refine_ls_number_parameters     375
_refine_ls_number_restraints     0
_refine_ls_hydrogen_treatment     constr
_refine_ls_weighting_scheme     calc
_refine_ls_weighting_details
                 'calc w=1/[\s^2^(Fo^2^)+(0.0455P)^2^] where P=(Fo^2^+2Fc^2^)/3'
_atom_sites_solution_hydrogens     geom
_atom_sites_solution_primary     direct
_atom_sites_solution_secondary     difmap
_refine_ls_shift/su_max     0.001
_refine_ls_shift/su_mean     0.000
_refine_diff_density_max     0.143
_refine_diff_density_min     -0.149
_refine_ls_extinction_method     'SHELXL97 (Sheldrick, 1997)'
_refine_ls_extinction_coef     0.0070(7)
_refine_ls_extinction_expression
                                  'Fc^*^=kFc[1+0.001xFc^2^\l^3^/sin(2\q)]^-1/4^'
loop_
    _atom_type_symbol
    _atom_type_description
    _atom_type_scat_dispersion_real
    _atom_type_scat_dispersion_imag
    _atom_type_scat_source
    'C' 'C' 0.0033 0.0016
                         'International Tables Vol C Tables 4.2.6.8 and 6.1.1.4'
    'H' 'H' 0.0000 0.0000
                         'International Tables Vol C Tables 4.2.6.8 and 6.1.1.4'
    'N' 'N' 0.0061 0.0033
                         'International Tables Vol C Tables 4.2.6.8 and 6.1.1.4'
    'O' 'O' 0.0106 0.0060
                         'International Tables Vol C Tables 4.2.6.8 and 6.1.1.4'
_computing_data_collection     'SMART (Bruker, 1997)'
_computing_cell_refinement     'SAINT-Plus (Bruker, 1997)'
_computing_data_reduction     'SAINT-Plus (Bruker, 1997)'
_computing_structure_solution     'SHELXS97 (Sheldrick, 2008)'
_computing_structure_refinement     'SHELXL97 (Sheldrick, 2008)'
_computing_molecular_graphics     'XP (Bruker, 2000)'
_computing_publication_material     'SHELXTL (Sheldrick, 2008)'
loop_
    _atom_site_type_symbol
    _atom_site_label
    _atom_site_fract_x
    _atom_site_fract_y
    _atom_site_fract_z
    _atom_site_U_iso_or_equiv
    _atom_site_adp_type
    _atom_site_calc_flag
    _atom_site_refinement_flags
    _atom_site_occupancy
    _atom_site_disorder_assembly
    _atom_site_disorder_group
    C C1 0.33564(7) 0.42174(9) 0.79315(17) 0.0395(4) Uani d . 1 . .
    C C2 0.35217(9) 0.33479(10) 0.7884(2) 0.0545(4) Uani d . 1 . .
    H H2 0.3272 0.3011 0.7128 0.065 Uiso calc R 1 . .
    C C3 0.40416(9) 0.29689(10) 0.8916(2) 0.0574(5) Uani d . 1 . .
    H H7 0.4137 0.2385 0.8861 0.069 Uiso calc R 1 . .
    C C4 0.44199(8) 0.34666(10) 1.00373(18) 0.0457(4) Uani d . 1 . .
    C C5 0.42780(8) 0.43291(9) 1.01071(17) 0.0425(4) Uani d . 1 . .
    H H5 0.4536 0.4667 1.0851 0.051 Uiso calc R 1 . .
    C C6 0.37473(7) 0.46933(9) 0.90608(16) 0.0394(4) Uani d . 1 . .
    C C7 0.31973(8) 0.59927(9) 0.81305(17) 0.0419(4) Uani d . 1 . .
    C C8 0.32082(8) 0.68757(10) 0.82713(18) 0.0480(4) Uani d . 1 . .
    H H8 0.3494 0.7135 0.9078 0.058 Uiso calc R 1 . .
    C C9 0.27929(8) 0.73684(10) 0.72100(19) 0.0479(4) Uani d . 1 . .
    C C10 0.23642(8) 0.69775(10) 0.60184(19) 0.0533(4) Uani d . 1 . .
    H H10 0.2083 0.7308 0.5297 0.064 Uiso calc R 1 . .
    C C11 0.23580(8) 0.60990(10) 0.59104(19) 0.0504(4) Uani d . 1 . .
    H H11 0.2067 0.5842 0.5108 0.060 Uiso calc R 1 . .
    C C12 0.27727(7) 0.55775(9) 0.69603(17) 0.0405(4) Uani d . 1 . .
    C C13 0.27427(7) 0.46102(9) 0.68603(16) 0.0396(4) Uani d . 1 . .
    C C14 0.26945(8) 0.42604(9) 0.52772(17) 0.0437(4) Uani d . 1 . .
    C C15 0.31751(9) 0.43535(11) 0.4270(2) 0.0594(5) Uani d . 1 . .
    H H15 0.3601 0.4662 0.4521 0.071 Uiso calc R 1 . .
    C C16 0.30051(11) 0.39730(12) 0.2870(2) 0.0693(5) Uani d . 1 . .
    H H16 0.3318 0.4039 0.2169 0.083 Uiso calc R 1 . .
    C C17 0.23812(11) 0.34980(12) 0.2495(2) 0.0635(5) Uani d . 1 . .
    H H17 0.2284 0.3243 0.1555 0.076 Uiso calc R 1 . .
    C C18 0.19056(9) 0.34007(10) 0.34988(18) 0.0548(4) Uani d . 1 . .
    H H18 0.1486 0.3079 0.3256 0.066 Uiso calc R 1 . .
    C C19 0.20660(8) 0.37939(9) 0.48858(17) 0.0436(4) Uani d . 1 . .
    C C20 0.16357(8) 0.38148(10) 0.61280(17) 0.0448(4) Uani d . 1 . .
    C C21 0.13128(7) 0.42358(9) 0.91136(17) 0.0408(4) Uani d . 1 . .
    H H21 0.1084 0.3753 0.8659 0.049 Uiso calc R 1 . .
    C C22 0.10663(7) 0.46010(9) 1.04201(16) 0.0396(4) Uani d . 1 . .
    C C23 0.13326(8) 0.53795(10) 1.10112(17) 0.0462(4) Uani d . 1 . .
    C C24 0.10413(10) 0.57803(12) 1.21788(19) 0.0598(5) Uani d . 1 . .
    H H24 0.1220 0.6309 1.2540 0.072 Uiso calc R 1 . .
    C C25 0.05010(10) 0.54010(13) 1.27822(19) 0.0622(5) Uani d . 1 . .
    H H25 0.0308 0.5679 1.3544 0.075 Uiso calc R 1 . .
    C C26 0.02242(8) 0.45900(11) 1.22770(18) 0.0518(4) Uani d . 1 . .
    C C27 -0.03305(9) 0.41847(14) 1.2928(2) 0.0682(5) Uani d . 1 . .
    H H27 -0.0526 0.4462 1.3689 0.082 Uiso calc R 1 . .
    C C28 -0.05798(11) 0.34026(15) 1.2463(2) 0.0771(6) Uani d . 1 . .
    H H28 -0.0945 0.3143 1.2900 0.093 Uiso calc R 1 . .
    C C29 -0.02859(9) 0.29812(13) 1.1316(2) 0.0708(5) Uani d . 1 . .
    H H29 -0.0452 0.2437 1.1010 0.085 Uiso calc R 1 . .
    C C30 0.02372(8) 0.33577(11) 1.06483(19) 0.0548(4) Uani d . 1 . .
    H H30 0.0421 0.3069 0.9884 0.066 Uiso calc R 1 . .
    C C31 0.05084(7) 0.41780(10) 1.10902(17) 0.0431(4) Uani d . 1 . .
    C C32 0.54315(12) 0.38827(12) 0.6728(2) 0.0826(6) Uani d . 1 . .
    H H32A 0.5930 0.3955 0.7141 0.124 Uiso calc R 1 . .
    H H32B 0.5265 0.3336 0.7028 0.124 Uiso calc R 1 . .
    H H32C 0.5151 0.4332 0.7087 0.124 Uiso calc R 1 . .
    C C33 0.53548(10) 0.39211(12) 0.5109(3) 0.0678(5) Uani d . 1 . .
    N N1 0.18474(6) 0.45736(8) 0.85739(13) 0.0403(3) Uani d . 1 . .
    N N2 0.20397(6) 0.42793(7) 0.72513(13) 0.0404(3) Uani d . 1 . .
    N N3 0.52922(10) 0.39621(12) 0.3840(2) 0.0900(6) Uani d . 1 . .
    O O1 0.28347(6) 0.82387(7) 0.73845(14) 0.0670(4) Uani d . 1 . .
    H H1 0.2542 0.8470 0.6743 0.100 Uiso calc R 1 . .
    O O2 0.36425(6) 0.55596(6) 0.92433(12) 0.0537(3) Uani d . 1 . .
    O O3 0.49339(6) 0.30663(7) 1.10332(14) 0.0644(4) Uani d . 1 . .
    H H6 0.5067 0.3389 1.1738 0.097 Uiso calc R 1 . .
    O O4 0.18721(6) 0.58052(7) 1.04607(13) 0.0589(3) Uani d . 1 . .
    H H4 0.1992 0.5533 0.9759 0.088 Uiso calc R 1 . .
    O O5 0.10443(6) 0.35036(8) 0.61789(13) 0.0678(4) Uani d . 1 . .
loop_
    _atom_site_aniso_label
    _atom_site_aniso_U_11
    _atom_site_aniso_U_22
    _atom_site_aniso_U_33
    _atom_site_aniso_U_12
    _atom_site_aniso_U_13
    _atom_site_aniso_U_23
    C1 0.0349(8) 0.0383(9) 0.0458(9) -0.0024(6) 0.0074(7) 0.0024(7)
    C2 0.0552(10) 0.0407(10) 0.0634(11) -0.0034(8) -0.0047(9) -0.0041(8)
    C3 0.0630(11) 0.0349(9) 0.0695(12) 0.0048(8) -0.0057(9) -0.0008(8)
    C4 0.0447(9) 0.0421(9) 0.0497(10) 0.0035(7) 0.0053(8) 0.0050(7)
    C5 0.0452(9) 0.0405(9) 0.0407(9) -0.0021(7) 0.0024(7) -0.0003(7)
    C6 0.0427(9) 0.0329(8) 0.0436(9) 0.0006(6) 0.0099(7) 0.0016(7)
    C7 0.0416(9) 0.0408(9) 0.0432(9) 0.0053(7) 0.0059(7) 0.0061(7)
    C8 0.0501(9) 0.0400(9) 0.0524(10) 0.0037(7) 0.0025(8) -0.0007(7)
    C9 0.0491(10) 0.0381(9) 0.0575(11) 0.0055(7) 0.0115(8) 0.0073(8)
    C10 0.0489(10) 0.0502(11) 0.0593(11) 0.0057(8) 0.0032(9) 0.0163(8)
    C11 0.0435(9) 0.0520(11) 0.0534(11) -0.0026(7) -0.0004(8) 0.0077(8)
    C12 0.0353(8) 0.0411(9) 0.0459(9) -0.0010(6) 0.0090(7) 0.0047(7)
    C13 0.0345(8) 0.0429(9) 0.0419(9) -0.0031(6) 0.0077(7) 0.0020(7)
    C14 0.0431(9) 0.0453(9) 0.0428(9) 0.0058(7) 0.0067(7) 0.0032(7)
    C15 0.0573(10) 0.0682(12) 0.0561(12) 0.0001(9) 0.0196(9) 0.0022(9)
    C16 0.0804(14) 0.0795(14) 0.0530(12) 0.0217(11) 0.0267(11) 0.0086(10)
    C17 0.0785(13) 0.0681(12) 0.0422(11) 0.0274(10) 0.0039(10) -0.0020(9)
    C18 0.0604(11) 0.0537(11) 0.0466(10) 0.0122(8) -0.0037(9) -0.0050(8)
    C19 0.0459(9) 0.0440(9) 0.0396(9) 0.0055(7) 0.0020(7) 0.0014(7)
    C20 0.0419(9) 0.0451(9) 0.0459(10) -0.0040(7) 0.0017(7) -0.0033(7)
    C21 0.0386(8) 0.0379(8) 0.0457(9) -0.0019(7) 0.0052(7) 0.0007(7)
    C22 0.0364(8) 0.0437(9) 0.0376(9) 0.0050(7) 0.0018(7) 0.0039(7)
    C23 0.0454(9) 0.0509(10) 0.0413(9) 0.0020(7) 0.0028(7) -0.0011(7)
    C24 0.0641(11) 0.0649(12) 0.0489(11) 0.0051(9) 0.0039(9) -0.0121(9)
    C25 0.0634(11) 0.0820(14) 0.0417(10) 0.0176(10) 0.0092(9) -0.0053(9)
    C26 0.0462(9) 0.0688(12) 0.0410(10) 0.0137(8) 0.0081(8) 0.0133(8)
    C27 0.0582(11) 0.0988(16) 0.0508(11) 0.0168(11) 0.0188(9) 0.0190(11)
    C28 0.0636(12) 0.0927(17) 0.0803(15) -0.0013(11) 0.0278(11) 0.0310(12)
    C29 0.0632(12) 0.0694(13) 0.0838(14) -0.0063(10) 0.0240(11) 0.0190(11)
    C30 0.0503(10) 0.0556(11) 0.0611(11) 0.0010(8) 0.0166(9) 0.0118(9)
    C31 0.0378(8) 0.0511(10) 0.0398(9) 0.0096(7) 0.0040(7) 0.0103(7)
    C32 0.1057(17) 0.0644(13) 0.0762(15) -0.0114(11) 0.0088(13) -0.0104(11)
    C33 0.0679(13) 0.0562(12) 0.0775(16) -0.0092(9) 0.0048(12) -0.0128(11)
    N1 0.0388(7) 0.0432(7) 0.0389(7) -0.0020(5) 0.0059(6) -0.0012(6)
    N2 0.0366(7) 0.0449(7) 0.0399(7) -0.0070(5) 0.0068(6) -0.0054(6)
    N3 0.0966(14) 0.0927(14) 0.0773(13) -0.0082(10) 0.0014(12) -0.0090(11)
    O1 0.0785(9) 0.0400(7) 0.0783(9) 0.0095(6) -0.0022(7) 0.0083(6)
    O2 0.0680(7) 0.0367(6) 0.0509(7) 0.0085(5) -0.0094(6) -0.0027(5)
    O3 0.0701(8) 0.0492(7) 0.0668(8) 0.0141(6) -0.0135(7) 0.0053(6)
    O4 0.0616(7) 0.0571(7) 0.0596(8) -0.0153(6) 0.0145(6) -0.0149(6)
    O5 0.0510(7) 0.0878(9) 0.0651(8) -0.0290(6) 0.0100(6) -0.0191(7)
_geom_special_details
;
 All esds (except the esd in the dihedral angle between two l.s. planes)
 are estimated using the full covariance matrix.  The cell esds are taken
 into account individually in the estimation of esds in distances, angles
 and torsion angles; correlations between esds in cell parameters are only
 used when they are defined by crystal symmetry.  An approximate (isotropic)
 treatment of cell esds is used for estimating esds involving l.s. planes.
;
loop_
    _geom_bond_atom_site_label_1
    _geom_bond_atom_site_label_2
    _geom_bond_site_symmetry_2
    _geom_bond_distance
    _geom_bond_publ_flag
    C1 C6 . 1.379(2) ?
    C1 C2 . 1.391(2) ?
    C1 C13 . 1.5168(19) ?
    C2 C3 . 1.377(2) ?
    C2 H2 . 0.9300 ?
    C3 C4 . 1.383(2) ?
    C3 H7 . 0.9300 ?
    C4 C5 . 1.372(2) ?
    C4 O3 . 1.3663(18) ?
    C5 C6 . 1.3867(19) ?
    C5 H5 . 0.9300 ?
    C6 O2 . 1.3767(17) ?
    C7 C8 . 1.381(2) ?
    C7 O2 . 1.3821(17) ?
    C7 C12 . 1.384(2) ?
    C8 C9 . 1.375(2) ?
    C8 H8 . 0.9300 ?
    C9 O1 . 1.3652(18) ?
    C9 C10 . 1.384(2) ?
    C10 C11 . 1.371(2) ?
    C10 H10 . 0.9300 ?
    C11 C12 . 1.394(2) ?
    C11 H11 . 0.9300 ?
    C12 C13 . 1.510(2) ?
    C13 N2 . 1.5036(17) ?
    C13 C14 . 1.519(2) ?
    C14 C15 . 1.378(2) ?
    C14 C19 . 1.384(2) ?
    C15 C16 . 1.389(3) ?
    C15 H15 . 0.9300 ?
    C16 C17 . 1.382(3) ?
    C16 H16 . 0.9300 ?
    C17 C18 . 1.369(2) ?
    C17 H17 . 0.9300 ?
    C18 C19 . 1.385(2) ?
    C18 H18 . 0.9300 ?
    C19 C20 . 1.474(2) ?
    C20 O5 . 1.2161(17) ?
    C20 N2 . 1.3769(18) ?
    C21 N1 . 1.2885(17) ?
    C21 C22 . 1.444(2) ?
    C21 H21 . 0.9300 ?
    C22 C23 . 1.387(2) ?
    C22 C31 . 1.441(2) ?
    C23 O4 . 1.3620(18) ?
    C23 C24 . 1.402(2) ?
    C24 C25 . 1.353(2) ?
    C24 H24 . 0.9300 ?
    C25 C26 . 1.415(2) ?
    C25 H25 . 0.9300 ?
    C26 C31 . 1.418(2) ?
    C26 C27 . 1.415(2) ?
    C27 C28 . 1.349(3) ?
    C27 H27 . 0.9300 ?
    C28 C29 . 1.404(3) ?
    C28 H28 . 0.9300 ?
    C29 C30 . 1.357(2) ?
    C29 H29 . 0.9300 ?
    C30 C31 . 1.410(2) ?
    C30 H30 . 0.9300 ?
    C32 C33 . 1.447(3) ?
    C32 H32A . 0.9600 ?
    C32 H32B . 0.9600 ?
    C32 H32C . 0.9600 ?
    C33 N3 . 1.135(2) ?
    N1 N2 . 1.3747(16) ?
    O1 H1 . 0.8200 ?
    O3 H6 . 0.8200 ?
    O4 H4 . 0.8200 ?
loop_
    _geom_angle_atom_site_label_1
    _geom_angle_atom_site_label_2
    _geom_angle_atom_site_label_3
    _geom_angle_site_symmetry_1
    _geom_angle_site_symmetry_3
    _geom_angle
    _geom_angle_publ_flag
    C6 C1 C2 . . 116.72(13) ?
    C6 C1 C13 . . 121.57(13) ?
    C2 C1 C13 . . 121.59(13) ?
    C3 C2 C1 . . 122.31(15) ?
    C3 C2 H2 . . 118.8 ?
    C1 C2 H2 . . 118.8 ?
    C2 C3 C4 . . 119.27(15) ?
    C2 C3 H7 . . 120.4 ?
    C4 C3 H7 . . 120.4 ?
    C5 C4 O3 . . 122.60(14) ?
    C5 C4 C3 . . 120.01(14) ?
    O3 C4 C3 . . 117.39(14) ?
    C4 C5 C6 . . 119.55(14) ?
    C4 C5 H5 . . 120.2 ?
    C6 C5 H5 . . 120.2 ?
    O2 C6 C1 . . 123.04(13) ?
    O2 C6 C5 . . 114.82(13) ?
    C1 C6 C5 . . 122.14(14) ?
    C8 C7 O2 . . 114.83(13) ?
    C8 C7 C12 . . 122.28(14) ?
    O2 C7 C12 . . 122.88(14) ?
    C9 C8 C7 . . 119.51(15) ?
    C9 C8 H8 . . 120.2 ?
    C7 C8 H8 . . 120.2 ?
    O1 C9 C8 . . 117.18(15) ?
    O1 C9 C10 . . 122.88(14) ?
    C8 C9 C10 . . 119.93(15) ?
    C11 C10 C9 . . 119.46(15) ?
    C11 C10 H10 . . 120.3 ?
    C9 C10 H10 . . 120.3 ?
    C10 C11 C12 . . 122.34(15) ?
    C10 C11 H11 . . 118.8 ?
    C12 C11 H11 . . 118.8 ?
    C7 C12 C11 . . 116.47(14) ?
    C7 C12 C13 . . 121.57(13) ?
    C11 C12 C13 . . 121.93(13) ?
    N2 C13 C12 . . 110.73(11) ?
    N2 C13 C1 . . 108.65(11) ?
    C12 C13 C1 . . 110.26(12) ?
    N2 C13 C14 . . 99.51(11) ?
    C12 C13 C14 . . 114.24(12) ?
    C1 C13 C14 . . 112.87(12) ?
    C15 C14 C19 . . 120.07(15) ?
    C15 C14 C13 . . 128.93(14) ?
    C19 C14 C13 . . 111.00(13) ?
    C14 C15 C16 . . 118.06(17) ?
    C14 C15 H15 . . 121.0 ?
    C16 C15 H15 . . 121.0 ?
    C17 C16 C15 . . 121.52(17) ?
    C17 C16 H16 . . 119.2 ?
    C15 C16 H16 . . 119.2 ?
    C18 C17 C16 . . 120.44(17) ?
    C18 C17 H17 . . 119.8 ?
    C16 C17 H17 . . 119.8 ?
    C17 C18 C19 . . 118.22(17) ?
    C17 C18 H18 . . 120.9 ?
    C19 C18 H18 . . 120.9 ?
    C18 C19 C14 . . 121.68(15) ?
    C18 C19 C20 . . 128.78(15) ?
    C14 C19 C20 . . 109.53(13) ?
    O5 C20 N2 . . 125.88(14) ?
    O5 C20 C19 . . 128.55(14) ?
    N2 C20 C19 . . 105.57(13) ?
    N1 C21 C22 . . 120.49(14) ?
    N1 C21 H21 . . 119.8 ?
    C22 C21 H21 . . 119.8 ?
    C23 C22 C31 . . 118.68(14) ?
    C23 C22 C21 . . 121.17(14) ?
    C31 C22 C21 . . 120.08(14) ?
    O4 C23 C22 . . 121.95(14) ?
    O4 C23 C24 . . 116.69(15) ?
    C22 C23 C24 . . 121.33(15) ?
    C25 C24 C23 . . 120.32(17) ?
    C25 C24 H24 . . 119.8 ?
    C23 C24 H24 . . 119.8 ?
    C24 C25 C26 . . 121.34(16) ?
    C24 C25 H25 . . 119.3 ?
    C26 C25 H25 . . 119.3 ?
    C31 C26 C27 . . 119.49(17) ?
    C31 C26 C25 . . 119.12(15) ?
    C27 C26 C25 . . 121.39(17) ?
    C28 C27 C26 . . 120.99(18) ?
    C28 C27 H27 . . 119.5 ?
    C26 C27 H27 . . 119.5 ?
    C27 C28 C29 . . 119.73(17) ?
    C27 C28 H28 . . 120.1 ?
    C29 C28 H28 . . 120.1 ?
    C30 C29 C28 . . 120.82(19) ?
    C30 C29 H29 . . 119.6 ?
    C28 C29 H29 . . 119.6 ?
    C29 C30 C31 . . 121.30(17) ?
    C29 C30 H30 . . 119.3 ?
    C31 C30 H30 . . 119.3 ?
    C26 C31 C30 . . 117.62(14) ?
    C26 C31 C22 . . 119.09(15) ?
    C30 C31 C22 . . 123.27(14) ?
    C33 C32 H32A . . 109.5 ?
    C33 C32 H32B . . 109.5 ?
    H32A C32 H32B . . 109.5 ?
    C33 C32 H32C . . 109.5 ?
    H32A C32 H32C . . 109.5 ?
    H32B C32 H32C . . 109.5 ?
    N3 C33 C32 . . 179.1(2) ?
    C21 N1 N2 . . 120.63(12) ?
    N1 N2 C20 . . 128.89(12) ?
    N1 N2 C13 . . 116.11(11) ?
    C20 N2 C13 . . 114.35(12) ?
    C9 O1 H1 . . 109.5 ?
    C6 O2 C7 . . 118.21(11) ?
    C4 O3 H6 . . 109.5 ?
    C23 O4 H4 . . 109.5 ?
loop_
    _geom_torsion_atom_site_label_1
    _geom_torsion_atom_site_label_2
    _geom_torsion_atom_site_label_3
    _geom_torsion_atom_site_label_4
    _geom_torsion_site_symmetry_1
    _geom_torsion_site_symmetry_2
    _geom_torsion_site_symmetry_3
    _geom_torsion_site_symmetry_4
    _geom_torsion
    _geom_torsion_publ_flag
    C6 C1 C2 C3 . . . . 0.8(2) ?
    C13 C1 C2 C3 . . . . -175.13(15) ?
    C1 C2 C3 C4 . . . . -0.6(3) ?
    C2 C3 C4 C5 . . . . -0.3(2) ?
    C2 C3 C4 O3 . . . . -179.62(15) ?
    O3 C4 C5 C6 . . . . -179.86(14) ?
    C3 C4 C5 C6 . . . . 0.9(2) ?
    C2 C1 C6 O2 . . . . 179.93(13) ?
    C13 C1 C6 O2 . . . . -4.1(2) ?
    C2 C1 C6 C5 . . . . -0.3(2) ?
    C13 C1 C6 C5 . . . . 175.71(13) ?
    C4 C5 C6 O2 . . . . 179.24(13) ?
    C4 C5 C6 C1 . . . . -0.6(2) ?
    O2 C7 C8 C9 . . . . 179.00(13) ?
    C12 C7 C8 C9 . . . . -0.9(2) ?
    C7 C8 C9 O1 . . . . -178.66(14) ?
    C7 C8 C9 C10 . . . . 0.5(2) ?
    O1 C9 C10 C11 . . . . 179.17(15) ?
    C8 C9 C10 C11 . . . . 0.1(2) ?
    C9 C10 C11 C12 . . . . -0.3(2) ?
    C8 C7 C12 C11 . . . . 0.7(2) ?
    O2 C7 C12 C11 . . . . -179.20(13) ?
    C8 C7 C12 C13 . . . . -177.30(14) ?
    O2 C7 C12 C13 . . . . 2.8(2) ?
    C10 C11 C12 C7 . . . . -0.1(2) ?
    C10 C11 C12 C13 . . . . 177.87(14) ?
    C7 C12 C13 N2 . . . . 106.04(15) ?
    C11 C12 C13 N2 . . . . -71.84(17) ?
    C7 C12 C13 C1 . . . . -14.24(18) ?
    C11 C12 C13 C1 . . . . 167.88(13) ?
    C7 C12 C13 C14 . . . . -142.61(14) ?
    C11 C12 C13 C14 . . . . 39.52(19) ?
    C6 C1 C13 N2 . . . . -106.63(15) ?
    C2 C1 C13 N2 . . . . 69.15(17) ?
    C6 C1 C13 C12 . . . . 14.90(18) ?
    C2 C1 C13 C12 . . . . -169.33(13) ?
    C6 C1 C13 C14 . . . . 144.01(14) ?
    C2 C1 C13 C14 . . . . -40.22(19) ?
    N2 C13 C14 C15 . . . . 178.80(15) ?
    C12 C13 C14 C15 . . . . 60.8(2) ?
    C1 C13 C14 C15 . . . . -66.2(2) ?
    N2 C13 C14 C19 . . . . -1.18(15) ?
    C12 C13 C14 C19 . . . . -119.14(14) ?
    C1 C13 C14 C19 . . . . 113.83(14) ?
    C19 C14 C15 C16 . . . . 0.4(2) ?
    C13 C14 C15 C16 . . . . -179.55(15) ?
    C14 C15 C16 C17 . . . . -1.3(3) ?
    C15 C16 C17 C18 . . . . 1.0(3) ?
    C16 C17 C18 C19 . . . . 0.3(2) ?
    C17 C18 C19 C14 . . . . -1.3(2) ?
    C17 C18 C19 C20 . . . . 177.50(15) ?
    C15 C14 C19 C18 . . . . 0.9(2) ?
    C13 C14 C19 C18 . . . . -179.13(13) ?
    C15 C14 C19 C20 . . . . -178.10(14) ?
    C13 C14 C19 C20 . . . . 1.88(17) ?
    C18 C19 C20 O5 . . . . -1.5(3) ?
    C14 C19 C20 O5 . . . . 177.43(16) ?
    C18 C19 C20 N2 . . . . 179.33(15) ?
    C14 C19 C20 N2 . . . . -1.77(17) ?
    N1 C21 C22 C23 . . . . 8.3(2) ?
    N1 C21 C22 C31 . . . . -174.81(12) ?
    C31 C22 C23 O4 . . . . 178.31(13) ?
    C21 C22 C23 O4 . . . . -4.7(2) ?
    C31 C22 C23 C24 . . . . -3.8(2) ?
    C21 C22 C23 C24 . . . . 173.18(13) ?
    O4 C23 C24 C25 . . . . 179.68(15) ?
    C22 C23 C24 C25 . . . . 1.6(3) ?
    C23 C24 C25 C26 . . . . 1.1(3) ?
    C24 C25 C26 C31 . . . . -1.5(2) ?
    C24 C25 C26 C27 . . . . 178.67(16) ?
    C31 C26 C27 C28 . . . . 1.7(3) ?
    C25 C26 C27 C28 . . . . -178.46(17) ?
    C26 C27 C28 C29 . . . . 0.0(3) ?
    C27 C28 C29 C30 . . . . -1.3(3) ?
    C28 C29 C30 C31 . . . . 0.7(3) ?
    C27 C26 C31 C30 . . . . -2.2(2) ?
    C25 C26 C31 C30 . . . . 177.93(14) ?
    C27 C26 C31 C22 . . . . 179.15(13) ?
    C25 C26 C31 C22 . . . . -0.7(2) ?
    C29 C30 C31 C26 . . . . 1.1(2) ?
    C29 C30 C31 C22 . . . . 179.63(15) ?
    C23 C22 C31 C26 . . . . 3.2(2) ?
    C21 C22 C31 C26 . . . . -173.75(13) ?
    C23 C22 C31 C30 . . . . -175.28(14) ?
    C21 C22 C31 C30 . . . . 7.7(2) ?
    C22 C21 N1 N2 . . . . -173.76(12) ?
    C21 N1 N2 C20 . . . . 19.9(2) ?
    C21 N1 N2 C13 . . . . -169.86(12) ?
    O5 C20 N2 N1 . . . . -7.9(3) ?
    C19 C20 N2 N1 . . . . 171.36(13) ?
    O5 C20 N2 C13 . . . . -178.20(15) ?
    C19 C20 N2 C13 . . . . 1.02(16) ?
    C12 C13 N2 N1 . . . . -51.04(16) ?
    C1 C13 N2 N1 . . . . 70.20(15) ?
    C14 C13 N2 N1 . . . . -171.60(11) ?
    C12 C13 N2 C20 . . . . 120.60(14) ?
    C1 C13 N2 C20 . . . . -118.17(14) ?
    C14 C13 N2 C20 . . . . 0.03(15) ?
    C1 C6 O2 C7 . . . . -9.1(2) ?
    C5 C6 O2 C7 . . . . 171.10(12) ?
    C8 C7 O2 C6 . . . . -170.15(13) ?
    C12 C7 O2 C6 . . . . 9.8(2) ?
loop_
    _geom_hbond_atom_site_label_D
    _geom_hbond_atom_site_label_H
    _geom_hbond_atom_site_label_A
    _geom_hbond_site_symmetry_A
    _geom_hbond_distance_DH
    _geom_hbond_distance_HA
    _geom_hbond_distance_DA
    _geom_hbond_angle_DHA
    O4 H4 N1 . 0.82 1.83 2.5600(16) 146.8
    O3 H6 N3 1_556 0.82 2.08 2.882(2) 165.1
    O1 H1 O4 4_575 0.82 1.94 2.7484(16) 169.7
data_global
_journal_date_recd_electronic     2008-01-09
_journal_date_accepted     2008-01-10
_journal_name_full     'Acta Crystallographica, Section E'
_journal_year     2008
_journal_volume     64
_journal_issue      2
_journal_page_first     o442
_journal_page_last     o442
_journal_paper_category     QO
_journal_coeditor_code     AT2535
_publ_contact_author_name     'Gen-Hua Wu*'
_publ_contact_author_address
;
School of Chemistry and Chemical Engineering,
Anqing Normal College,
Anqing 246003,
People's Republic of China
;
_publ_contact_author_email     liugx@live.com
_publ_contact_author_fax     '86-556-5500090'
_publ_contact_author_phone     '86-556-5500690'
_publ_section_title
;\
3,6-Dihydroxy-2'-[(2-hydroxy-1-naphthyl)methyleneamino]xanthene-9-spiro-1'-\
isoindolin-3'-one acetonitrile solvate
;
loop_
    _publ_author_name
    _publ_author_footnote
    _publ_author_address
    'Wang, Pei-San' .
;
Anhui Key Laboratory of Functional Coordination Compounds
School of Chemistry and Chemical Engineering
Anqing Normal College
Anqing 246003
People's Republic of China
and
School of Chemistry and Materials Science
Anhui Normal University
Wuhu 241000
People's Republic of China
;
    'Wu, Gen-Hua' .
;
Anhui Key Laboratory of Functional Coordination Compounds
School of Chemistry and Chemical Engineering
Anqing Normal College
Anqing 246003
People's Republic of China
;
