# Supplementary material for: 3,6-Dihydr­oxy-2′-[(2-hydr­oxy-1-naphth­yl)methyl­eneamino]xanthene-9-spiro-1′-isoindolin-3′-one acetonitrile solvate
Source: Acta Crystallogr Sect E Struct Rep Online. 2008 Jan 16;64(Pt 2):o442. doi: 10.1107/S1600536808000974 (PMC2960338; doi:10.1107/S1600536808000974)
Supplement: Supplementary file 2 [file e-64-0o442-Isup2.hkl]

# 
# h,k,l, Fc-squared, Fo-squared, sigma(Fo-squared) and status flag 
# 
data_I
_shelx_title ' fff in P2(1)/c' 
_shelx_refln_list_code          4 
_shelx_F_calc_maximum      217.53 
_exptl_crystal_F_000      1128.00 
_reflns_d_resolution_high  0.8379 
 
loop_ 
 _symmetry_equiv_pos_as_xyz 
 'x, y, z' 
 '-x, y+1/2, -z+1/2' 
 '-x, -y, -z' 
 'x, -y-1/2, z-1/2' 
 
_cell_length_a    18.7285 
_cell_length_b    15.5717 
_cell_length_c     9.0206 
_cell_angle_alpha  90.000 
_cell_angle_beta   98.495 
_cell_angle_gamma  90.000 
 
_shelx_F_squared_multiplier     1.000 
 
loop_ 
 _refln_index_h 
 _refln_index_k 
 _refln_index_l 
 _refln_F_squared_calc 
 _refln_F_squared_meas 
 _refln_F_squared_sigma 
 _refln_observed_status 
   2   0   0     5995.46     6034.57     31.96 o 
   3   0   0      528.50      569.08      8.23 o 
   4   0   0     8200.27     8115.02     39.52 o 
   5   0   0     1554.64     1541.95     27.89 o 
   6   0   0     1687.54     1543.06     19.05 o 
   7   0   0      293.06      288.70      9.31 o 
   8   0   0      714.37      819.04     15.80 o 
   9   0   0       19.28       27.57      3.77 o 
  10   0   0       87.25       74.74      5.81 o 
  11   0   0      147.14      151.02      8.33 o 
  12   0   0     2185.20     2377.67     33.55 o 
  13   0   0     3441.73     3649.26     82.85 o 
  14   0   0      481.24      487.97     17.06 o 
  15   0   0       28.96       33.28      7.18 o 
  16   0   0        2.98        0.00      3.66 o 
  17   0   0       57.63       52.97     11.55 o 
  18   0   0       55.20       67.05     13.24 o 
  19   0   0        0.61        3.66      6.76 o 
  20   0   0      108.17      100.59     16.91 o 
  21   0   0       73.20       72.12     16.06 o 
  22   0   0       78.10      115.79     19.72 o 
   1   1   0      408.50      374.51     11.36 o 
   2   1   0      431.08      439.72      5.91 o 
   3   1   0     2594.09     2623.00     39.64 o 
   4   1   0     5979.02     5755.53    104.17 o 
   5   1   0     5313.44     5134.55     72.82 o 
   6   1   0     1045.90     1024.67     13.04 o 
   7   1   0      421.62      403.83      7.43 o 
   8   1   0       77.22       90.01      3.86 o 
   9   1   0      794.18      786.51     16.32 o 
  10   1   0      598.27      565.38     10.55 o 
  11   1   0        2.40        1.61      1.62 o 
  12   1   0      446.15      441.02     11.43 o 
  13   1   0       63.97       65.61      4.80 o 
  14   1   0       48.71       44.54      4.39 o 
  15   1   0       30.78       27.91      4.60 o 
  16   1   0        0.88        0.00      3.57 o 
  17   1   0       13.02       18.83      6.07 o 
  18   1   0       47.70       38.03      9.30 o 
  19   1   0        5.64       10.22      5.74 o 
  20   1   0       12.37       17.53      6.96 o 
  21   1   0      206.96      218.39     16.79 o 
  22   1   0       56.65       73.32     11.69 o 
   0   2   0    20436.94    20225.47   1316.68 o 
   1   2   0     3139.20     2738.88     95.21 o 
   2   2   0      725.82      593.61     88.84 o 
   3   2   0       14.44        5.34      2.37 o 
   4   2   0     4698.16     4293.86    189.69 o 
   5   2   0      183.75      200.27      5.21 o 
   6   2   0      521.61      526.29      7.42 o 
   7   2   0        0.18        0.22      0.96 o 
   8   2   0      219.84      207.70      5.90 o 
   9   2   0       12.49       11.55      2.09 o 
  10   2   0       81.05       79.59      5.00 o 
  11   2   0      824.40      864.22     13.90 o 
  12   2   0     1016.47     1057.96     19.20 o 
  13   2   0      368.65      379.23     10.18 o 
  14   2   0       43.84       47.73      4.43 o 
  15   2   0      119.69      131.97      8.32 o 
  16   2   0      125.29      126.19     10.94 o 
  17   2   0       43.02       46.52      9.44 o 
  18   2   0       10.34       18.43      5.81 o 
  19   2   0      124.96      150.47     13.19 o 
  20   2   0       66.10       68.21     10.55 o 
  21   2   0       38.72       51.27     11.97 o 
   1   3   0    11038.58    10738.25    199.05 o 
   2   3   0      472.14      422.03     11.35 o 
   3   3   0     6455.52     5796.24    224.09 o 
   4   3   0     2703.06     2674.74     37.09 o 
   5   3   0      293.99      247.28     29.74 o 
   6   3   0        1.82        0.14      0.71 o 
   7   3   0       22.14       17.74      1.72 o 
   8   3   0     1073.11     1039.56     14.52 o 
   9   3   0     1440.20     1506.05     24.07 o 
  10   3   0      745.57      684.24     10.05 o 
  11   3   0       58.90       50.21      3.33 o 
  12   3   0      694.15      695.31     14.52 o 
  13   3   0      133.20      134.54      6.46 o 
  14   3   0       31.51       29.88      3.89 o 
  15   3   0       40.81       37.79      5.15 o 
  16   3   0      135.31      145.77     11.55 o 
  17   3   0       13.58        2.96      4.20 o 
  18   3   0      140.60      144.53     15.64 o 
  19   3   0       99.39      103.93     11.56 o 
  20   3   0        1.29        3.38      4.98 o 
  21   3   0       42.01       41.76      9.46 o 
   0   4   0    29160.00    29685.58    398.36 o 
   1   4   0      177.07      184.34      5.31 o 
   2   4   0       88.44       78.61      3.09 o 
   3   4   0     4674.05     4406.94     66.31 o 
   4   4   0     1235.12     1192.09     24.63 o 
   5   4   0      310.64      313.84     15.23 o 
   6   4   0      166.52      194.65      8.47 o 
   7   4   0      464.11      461.95     12.47 o 
   8   4   0     1963.34     2114.13     30.90 o 
   9   4   0     2207.77     2302.71     32.39 o 
  10   4   0       81.42       78.65      3.92 o 
  11   4   0        3.55        2.63      1.46 o 
  12   4   0        0.01        1.79      1.85 o 
  13   4   0      158.25      155.23      7.00 o 
  14   4   0      239.56      265.77      9.23 o 
  15   4   0       11.83       11.15      3.71 o 
  16   4   0        1.32        0.77      2.81 o 
  17   4   0        6.54        7.29      5.07 o 
  18   4   0        0.23        1.11      6.90 o 
  19   4   0       19.78       12.66      5.96 o 
  20   4   0       80.94       99.78     12.15 o 
  21   4   0        0.75        4.42      5.33 o 
   1   5   0      131.76      120.64      3.69 o 
   2   5   0     2062.42     1948.01     46.68 o 
   3   5   0      168.75      154.07      4.52 o 
   4   5   0      118.52      118.04      4.22 o 
   5   5   0      245.92      233.54      5.33 o 
   6   5   0      860.23      866.38     14.02 o 
   7   5   0      137.96      138.62      5.89 o 
   8   5   0      146.06      156.48      9.32 o 
   9   5   0      508.09      484.50     19.69 o 
  10   5   0        3.90        4.51      1.59 o 
  11   5   0       21.86       24.63      2.72 o 
  12   5   0      441.22      493.70     11.76 o 
  13   5   0       50.97       47.50      4.56 o 
  14   5   0      131.24      134.68      7.36 o 
  15   5   0       77.05       77.09      7.15 o 
  16   5   0      102.62       97.09      8.17 o 
  17   5   0       17.59       20.05      6.09 o 
  18   5   0       14.72       11.16      5.53 o 
  19   5   0       78.22      105.02     11.85 o 
  20   5   0       13.41        7.61      5.87 o 
  21   5   0       20.61        8.87      6.18 o 
   0   6   0     5045.68     5071.29     41.58 o 
   1   6   0       46.91       53.33      3.84 o 
   2   6   0     1330.51     1322.74     41.24 o 
   3   6   0       40.60       32.07      2.69 o 
   4   6   0        0.21        1.84      1.05 o 
   5   6   0        1.53        3.37      1.21 o 
   6   6   0      249.33      243.08      5.98 o 
   7   6   0       69.70       63.03      3.53 o 
   8   6   0     1058.95     1129.14     31.98 o 
   9   6   0        1.08        0.00      1.10 o 
  10   6   0        0.03        0.97      1.30 o 
  11   6   0        0.32        0.76      1.49 o 
  12   6   0      125.06      116.63      6.24 o 
  13   6   0       45.66       43.74      4.47 o 
  14   6   0       18.26       18.63      4.47 o 
  15   6   0      436.64      425.37     22.88 o 
  16   6   0       11.39        4.69      3.44 o 
  17   6   0       22.11       15.13      5.77 o 
  18   6   0        2.57        4.78      4.73 o 
  19   6   0       94.49       84.19     11.13 o 
  20   6   0       31.94       24.74      7.99 o 
   1   7   0      445.42      434.46     10.80 o 
   2   7   0      326.96      325.06      9.00 o 
   3   7   0      961.88      913.75     20.36 o 
   4   7   0     3085.51     2960.44     48.36 o 
   5   7   0      486.14      483.28     11.71 o 
   6   7   0       18.26       19.55      2.29 o 
   7   7   0      154.43      137.13      5.03 o 
   8   7   0      815.45      744.00     38.53 o 
   9   7   0      124.77      144.56      6.11 o 
  10   7   0       60.70       67.71      4.17 o 
  11   7   0      503.57      495.64     14.09 o 
  12   7   0      775.39      734.88     38.58 o 
  13   7   0      827.62      802.66     32.40 o 
  14   7   0       38.65       38.00      5.74 o 
  15   7   0       67.15       68.23      7.22 o 
  16   7   0        1.15        0.00      3.09 o 
  17   7   0       15.28        8.02      5.13 o 
  18   7   0       33.92       44.04      8.46 o 
  19   7   0       22.81       24.49      7.36 o 
  20   7   0        0.79        0.85      6.76 o 
   0   8   0    17002.86    18144.53     93.68 o 
   1   8   0       29.21       34.08      4.06 o 
   2   8   0      194.40      212.17      8.28 o 
   3   8   0     1772.47     1927.22     47.81 o 
   4   8   0        0.12        3.50      1.54 o 
   5   8   0       25.83       24.03      2.58 o 
   6   8   0      426.67      382.59     15.39 o 
   7   8   0       40.00       25.69      2.76 o 
   8   8   0       23.31       25.74      2.91 o 
   9   8   0      151.32      133.86      6.59 o 
  10   8   0      171.80      172.14      8.19 o 
  11   8   0       83.14       80.32      5.68 o 
  12   8   0        2.71        1.41      2.47 o 
  13   8   0     1306.21     1259.58     54.96 o 
  14   8   0       34.99       19.52     13.33 o 
  15   8   0       24.53       15.86      4.60 o 
  16   8   0       72.14       76.83      7.92 o 
  17   8   0       36.31       24.51     10.42 o 
  18   8   0        0.95        0.28      6.20 o 
  19   8   0        5.41       14.08      9.58 o 
   1   9   0     1116.39     1101.96     19.53 o 
   2   9   0      278.13      268.84      9.85 o 
   3   9   0       93.62      104.29      5.35 o 
   4   9   0       79.35       77.24      4.07 o 
   5   9   0       28.36       27.57      2.94 o 
   6   9   0      145.15      137.17      6.74 o 
   7   9   0        3.18        1.38      1.54 o 
   8   9   0      230.69      216.17      7.02 o 
   9   9   0        9.49        8.37      2.27 o 
  10   9   0       84.15       78.25      4.90 o 
  11   9   0      333.13      321.70     16.40 o 
  12   9   0      811.00      810.28     30.70 o 
  13   9   0      565.15      618.66     28.62 o 
  14   9   0      831.59      807.14     70.26 o 
  15   9   0      136.75      151.08     13.15 o 
  16   9   0       35.49       39.59      8.46 o 
  17   9   0        0.03        0.00      4.93 o 
  18   9   0        4.47        3.38      7.32 o 
  19   9   0        1.43        0.00      5.92 o 
   0  10   0      383.95      417.65     22.84 o 
   1  10   0      989.94      915.80     23.24 o 
   2  10   0      240.40      235.57      9.82 o 
   3  10   0      188.82      167.55      8.45 o 
   4  10   0      679.52      646.41     13.87 o 
   5  10   0       94.77       97.10      4.85 o 
   6  10   0      359.09      384.30      9.26 o 
   7  10   0       73.41       68.20     14.70 o 
   8  10   0       16.23       14.85      2.86 o 
   9  10   0        3.62        6.33      2.34 o 
  10  10   0        0.00        0.00      2.37 o 
  11  10   0     1372.35     1231.70    157.05 o 
  12  10   0      229.02      227.13     23.96 o 
  13  10   0      566.29      558.70     22.83 o 
  14  10   0      220.58      237.85     26.63 o 
  15  10   0        3.42        1.73      4.73 o 
  16  10   0       18.18       24.08      7.54 o 
  17  10   0        1.98        5.86      6.01 o 
  18  10   0       11.01       19.72     10.70 o 
   1  11   0      187.36      194.20     11.85 o 
   2  11   0        1.51        3.06      2.56 o 
   3  11   0       18.29       15.40      4.40 o 
   4  11   0       79.92       77.21      5.39 o 
   5  11   0      352.79      350.34      9.16 o 
   6  11   0      107.44      109.62      9.88 o 
   7  11   0      319.63      317.50     10.53 o 
   8  11   0      730.61      709.40     44.55 o 
   9  11   0      199.01      215.32      9.31 o 
  10  11   0     1620.33     1575.40     56.27 o 
  11  11   0      239.12      231.23     21.02 o 
  12  11   0        4.00        4.93      3.69 o 
  13  11   0       17.17       18.37      8.87 o 
  14  11   0        2.34        2.63      4.87 o 
  15  11   0       90.95       99.24     20.00 o 
  16  11   0       37.10       45.78      9.31 o 
  17  11   0       31.81       28.48      8.70 o 
   0  12   0        6.83        3.66      5.63 o 
   1  12   0       28.02       24.83      5.94 o 
   2  12   0       68.82       62.14      8.14 o 
   3  12   0      174.00      161.04      9.43 o 
   4  12   0       11.59       11.10      3.83 o 
   5  12   0      127.95      136.49      7.44 o 
   6  12   0       30.81       22.31      4.76 o 
   7  12   0        0.73        1.53      2.68 o 
   8  12   0      319.77      313.51     18.19 o 
   9  12   0       60.13       58.99      6.55 o 
  10  12   0        5.01        3.70      3.88 o 
  11  12   0       12.34       11.77      4.50 o 
  12  12   0        7.16        8.65      4.46 o 
  13  12   0      112.18      107.94     11.93 o 
  14  12   0       12.83       25.79      7.78 o 
  15  12   0       27.58       34.63      8.94 o 
  16  12   0       10.70       11.76      7.05 o 
   1  13   0      127.28      141.41     11.75 o 
   2  13   0        8.71        9.04      4.58 o 
   3  13   0       31.70       35.69      7.16 o 
   4  13   0       86.08       83.88      9.62 o 
   5  13   0      141.66      155.91      9.95 o 
   6  13   0      463.87      436.11     13.29 o 
   7  13   0       64.38       52.74      5.66 o 
   8  13   0        0.00        0.00      2.71 o 
   9  13   0      382.74      415.15     22.48 o 
  10  13   0        5.55        8.37      4.52 o 
  11  13   0        6.85        2.39      3.99 o 
  12  13   0       70.94       77.66     10.60 o 
  13  13   0      104.02      107.05     12.31 o 
  14  13   0       23.41       24.37      8.17 o 
  15  13   0        6.07        0.00      5.68 o 
   0  14   0      156.20      150.76     17.19 o 
   1  14   0       30.66       42.03      8.16 o 
   2  14   0        9.89        1.69      3.78 o 
   3  14   0       10.10        4.69      4.33 o 
   4  14   0       64.12       72.92     12.54 o 
   5  14   0      158.77      178.79     13.51 o 
   6  14   0      146.81      164.18     13.40 o 
   7  14   0       12.12       13.44      4.76 o 
   8  14   0       21.16       27.67      4.88 o 
   9  14   0       81.06       91.18      8.79 o 
  10  14   0        0.26        0.00      3.65 o 
  11  14   0       15.37       19.04      5.56 o 
  12  14   0       40.45       40.17      9.07 o 
  13  14   0       74.21       55.83     10.14 o 
  14  14   0        8.41       14.42      7.57 o 
   1  15   0      308.60      244.58     16.24 o 
   2  15   0      395.38      376.60     25.94 o 
   3  15   0        8.13       13.34      6.22 o 
   4  15   0       95.59      107.49     12.15 o 
   5  15   0       74.61       86.95     11.06 o 
   6  15   0       73.09       87.19     11.15 o 
   7  15   0       16.22       11.34      6.34 o 
   8  15   0       32.92       29.43      8.14 o 
   9  15   0      137.42      134.69     13.73 o 
  10  15   0       19.85       15.32      5.75 o 
  11  15   0       25.35       17.54      6.42 o 
  12  15   0       17.20       30.86      8.78 o 
  13  15   0       98.71      116.98     21.84 o 
   0  16   0        1.33        3.10      7.61 o 
   1  16   0       74.82       74.51     10.66 o 
   2  16   0       73.13       80.77     11.33 o 
   3  16   0        4.81        2.14      5.28 o 
   4  16   0       44.45       41.01      8.96 o 
   5  16   0        5.89        2.72      5.45 o 
   6  16   0        0.00        8.76      5.89 o 
   7  16   0        1.05        5.41      5.85 o 
   8  16   0        3.32        5.35      6.02 o 
   9  16   0       11.13       14.06      7.27 o 
  10  16   0       23.52       15.32      8.45 o 
  11  16   0        2.21        0.00      7.89 o 
   1  17   0        0.18        0.67      5.13 o 
   2  17   0       19.65       17.54      7.36 o 
   3  17   0       12.72       13.69      6.65 o 
   4  17   0        1.11        0.00      5.45 o 
   5  17   0        3.60        9.86      6.49 o 
   6  17   0       33.09       38.37      9.59 o 
   7  17   0        0.18        2.55      6.01 o 
   8  17   0        5.22        4.02      7.47 o 
   0  18   0        3.69        0.00      6.76 o 
   1  18   0       18.03       20.81      8.36 o 
   2  18   0        8.36        0.00      5.98 o 
   3  18   0        3.98        4.08      6.37 o 
   4  18   0        7.92        7.92      6.62 o 
   5  18   0        6.74       11.77      7.36 o 
 -22   1   1        0.02        4.40      5.85 o 
 -21   1   1      220.70      223.57     16.83 o 
 -20   1   1        0.16        1.50      4.25 o 
 -19   1   1      267.90      269.43     16.94 o 
 -18   1   1        0.21        1.27      3.68 o 
 -17   1   1       71.28       62.72      5.84 o 
 -16   1   1      251.03      279.10     10.35 o 
 -15   1   1      351.93      337.74     10.71 o 
 -14   1   1      379.03      394.86     14.41 o 
 -13   1   1      596.13      626.70     13.33 o 
 -12   1   1      426.17      421.64     10.53 o 
 -11   1   1       58.51       41.12      3.68 o 
 -10   1   1      507.78      596.31     12.97 o 
  -9   1   1        4.58        6.18      2.44 o 
  -8   1   1      592.77      653.39     10.55 o 
  -7   1   1        5.81        8.57      1.58 o 
  -6   1   1        2.27        2.00      0.97 o 
  -5   1   1     9192.32     8822.69     96.22 o 
  -4   1   1    14762.08    15002.51    278.68 o 
  -3   1   1     2640.62     2542.90     42.50 o 
  -2   1   1    13237.63    12980.97    346.84 o 
  -1   1   1     3215.95     3303.75     58.49 o 
   0   1   1     3733.59     3389.86    120.84 o 
   1   1   1    10679.32    10804.01    327.04 o 
   2   1   1      149.60      141.98      3.32 o 
   3   1   1      927.48      934.61     12.50 o 
   4   1   1    15264.27    16284.61    190.01 o 
   5   1   1       18.19       16.91      1.41 o 
   6   1   1     2716.89     2676.37     43.94 o 
   7   1   1        8.91       10.42      2.11 o 
   8   1   1       85.65       99.39      3.88 o 
   9   1   1       25.44       33.32      2.69 o 
  10   1   1      381.18      455.26     11.42 o 
  11   1   1      112.29      119.49      5.14 o 
  12   1   1       42.74       37.17      3.48 o 
  13   1   1      507.10      518.28     13.99 o 
  14   1   1       51.04       60.03      7.77 o 
  15   1   1       23.89       28.23      6.37 o 
  16   1   1     1184.15     1292.28     33.65 o 
  17   1   1       15.51       16.33      5.87 o 
  18   1   1      125.49      153.96     13.34 o 
  19   1   1        0.04        1.78      4.58 o 
  20   1   1        6.10        8.79      6.17 o 
  21   1   1       11.15       16.61      7.36 o 
 -22   2   1        2.11        7.89      6.17 o 
 -21   2   1        0.85        3.18      5.45 o 
 -20   2   1       13.07        9.87      5.97 o 
 -19   2   1       16.06       17.35      6.22 o 
 -18   2   1      443.40      445.30     20.63 o 
 -17   2   1        5.51        3.86      3.38 o 
 -16   2   1      482.75      482.78     13.34 o 
 -15   2   1      267.55      255.61      9.68 o 
 -14   2   1      279.78      312.54     10.05 o 
 -13   2   1      671.20      705.35     14.17 o 
 -12   2   1      470.40      450.97     10.97 o 
 -11   2   1     1395.33     1362.94     18.73 o 
 -10   2   1     1271.44     1352.64     21.72 o 
  -9   2   1     4437.92     4659.56     62.60 o 
  -8   2   1       23.61       26.56      1.83 o 
  -7   2   1      553.84      581.10      7.17 o 
  -6   2   1     1532.84     1522.07     33.97 o 
  -5   2   1    12610.32    12755.86    231.68 o 
  -4   2   1    24616.95    25206.52    393.41 o 
  -3   2   1      220.45      224.23      5.80 o 
  -2   2   1     5292.94     5192.00    150.51 o 
  -1   2   1     2996.80     2796.66     58.65 o 
   0   2   1      704.07      644.00     12.63 o 
   1   2   1     1114.14     1195.76     17.03 o 
   2   2   1      566.14      531.03      6.42 o 
   3   2   1    29348.88    30235.79    546.81 o 
   4   2   1     5343.39     5368.46     51.77 o 
   5   2   1    12776.62    13098.71    135.90 o 
   6   2   1       92.03       86.96      3.36 o 
   7   2   1      197.03      188.98      6.35 o 
   8   2   1      282.37      249.43      6.14 o 
   9   2   1     1536.85     1489.87     25.72 o 
  10   2   1       81.84       98.61      4.63 o 
  11   2   1     2702.92     2842.86     66.89 o 
  12   2   1      137.06      133.86      8.79 o 
  13   2   1      268.40      265.89     10.32 o 
  14   2   1       13.39       10.51      4.68 o 
  15   2   1      174.65      162.27     12.05 o 
  16   2   1        8.00        9.84      4.88 o 
  17   2   1       12.10        9.86      5.38 o 
  18   2   1       32.39       57.05      9.46 o 
  19   2   1        1.35        2.87      5.17 o 
  20   2   1      293.98      308.91     28.18 o 
  21   2   1        0.82        3.11      5.61 o 
 -22   3   1       12.18       19.58      7.62 o 
 -21   3   1      156.70      198.65     15.71 o 
 -20   3   1       99.99      116.89     12.55 o 
 -19   3   1       15.70       24.48      7.16 o 
 -18   3   1       30.35       34.92      6.00 o 
 -17   3   1       74.24       81.85      7.73 o 
 -16   3   1        4.40        6.46      3.01 o 
 -15   3   1       99.97       90.23      6.26 o 
 -14   3   1       19.27       20.01      3.44 o 
 -13   3   1      571.15      605.11     13.34 o 
 -12   3   1     1079.50     1149.71     39.84 o 
 -11   3   1       39.70       34.12      3.52 o 
 -10   3   1     2614.12     2745.62     41.46 o 
  -9   3   1     1240.54     1373.97     27.03 o 
  -8   3   1       53.86       50.81      6.13 o 
  -7   3   1      227.68      225.06      4.64 o 
  -6   3   1       10.92        8.28      1.23 o 
  -5   3   1        1.64        3.28      0.89 o 
  -4   3   1        2.26        1.81      0.78 o 
  -3   3   1      437.67      439.63     16.36 o 
  -2   3   1     1173.98     1062.19     34.02 o 
  -1   3   1      224.81      223.49      6.65 o 
   0   3   1     1965.55     1925.38     25.44 o 
   1   3   1     3304.92     3184.78     41.96 o 
   2   3   1     8288.33     8193.02     33.52 o 
   3   3   1    34339.36    36176.45    698.62 o 
   4   3   1    15016.43    15212.74    178.83 o 
   5   3   1     1164.26     1117.38     11.36 o 
   6   3   1     1519.18     1515.49     21.76 o 
   7   3   1     1242.05     1314.50     17.76 o 
   8   3   1     1040.06     1127.44     18.03 o 
   9   3   1      121.15      119.60      4.32 o 
  10   3   1     1520.22     1553.34     24.96 o 
  11   3   1     1357.10     1355.04     17.01 o 
  12   3   1        2.54        4.29      2.06 o 
  13   3   1       66.64       63.99      5.68 o 
  14   3   1      119.95      119.83     10.05 o 
  15   3   1       12.32        8.82      4.88 o 
  16   3   1      104.53      127.16     16.06 o 
  17   3   1      337.78      351.09     18.63 o 
  18   3   1        2.70        3.77      4.37 o 
  19   3   1       92.55      110.58     12.45 o 
  20   3   1       42.99       43.96     12.25 o 
  21   3   1       13.92       16.41      7.16 o 
 -21   4   1       71.07       73.89     11.15 o 
 -20   4   1        9.18        6.87      5.61 o 
 -19   4   1        9.80        9.55      5.28 o 
 -18   4   1        0.90        1.33      3.52 o 
 -17   4   1      155.54      155.06     10.01 o 
 -16   4   1       15.13       17.72      4.65 o 
 -15   4   1       36.86       37.78      5.36 o 
 -14   4   1       58.60       63.65      6.16 o 
 -13   4   1       96.83      105.78      7.02 o 
 -12   4   1       71.65       73.02      5.80 o 
 -11   4   1       50.98       32.40      6.77 o 
 -10   4   1      232.15      246.19      8.26 o 
  -9   4   1       21.45       32.56      2.46 o 
  -8   4   1      248.05      282.59      7.87 o 
  -7   4   1     1763.06     1739.47     33.34 o 
  -6   4   1        2.03        2.08      0.90 o 
  -5   4   1     2022.26     1941.88     45.51 o 
  -4   4   1      320.04      299.90     10.53 o 
  -3   4   1     1683.70     1584.35     37.02 o 
  -2   4   1      793.50      720.34     17.29 o 
  -1   4   1      216.36      234.96      6.24 o 
   0   4   1     4305.17     3863.55     89.78 o 
   1   4   1     5837.20     5539.85     49.14 o 
   2   4   1     3851.55     3941.76     24.52 o 
   3   4   1    23705.36    24465.78    280.21 o 
   4   4   1       13.36       14.34      1.62 o 
   5   4   1      132.18      126.10      6.80 o 
   6   4   1     1213.96     1202.71     23.17 o 
   7   4   1     2504.45     2637.58     23.48 o 
   8   4   1       41.78       38.71      2.69 o 
   9   4   1       98.23      109.91      4.32 o 
  10   4   1       73.15       88.15      4.10 o 
  11   4   1      254.10      246.88      6.74 o 
  12   4   1       28.43       32.20      3.10 o 
  13   4   1       88.85       84.67      6.50 o 
  14   4   1        0.11        0.00      2.14 o 
  15   4   1      519.67      513.89     25.80 o 
  16   4   1      549.48      569.39     22.73 o 
  17   4   1        4.82        6.31      4.77 o 
  18   4   1        7.79       11.99      5.47 o 
  19   4   1       37.00       39.58      8.96 o 
  20   4   1        1.07        2.35      5.05 o 
  21   4   1       35.87       42.34     10.71 o 
 -21   5   1       90.96       98.91     12.62 o 
 -20   5   1       23.04       27.38      7.57 o 
 -19   5   1       43.91       59.23      9.51 o 
 -18   5   1       28.36       16.58      4.77 o 
 -17   5   1       88.78      106.65      8.76 o 
 -16   5   1       52.64       49.74      5.31 o 
 -15   5   1       97.64       76.09      5.83 o 
 -14   5   1      108.48       98.11      7.36 o 
 -13   5   1       91.13       77.78     25.10 o 
 -12   5   1       42.19       38.19      5.65 o 
 -11   5   1        4.98        5.12      2.09 o 
 -10   5   1      128.81      151.76      5.06 o 
  -9   5   1       84.64       85.44      3.80 o 
  -8   5   1      285.24      272.11      6.16 o 
  -7   5   1      104.17       96.31      3.69 o 
  -6   5   1      187.14      193.24      4.86 o 
  -5   5   1      342.72      320.23     10.26 o 
  -4   5   1     1005.03      998.59     27.96 o 
  -3   5   1     1487.76     1441.42     31.68 o 
  -2   5   1     4193.09     3895.64     74.92 o 
  -1   5   1     2304.29     2262.89     45.70 o 
   0   5   1     7799.73     7364.53    297.34 o 
   1   5   1     2543.45     2421.37     33.45 o 
   2   5   1      204.05      212.01      5.33 o 
   3   5   1      135.88      109.24      4.16 o 
   4   5   1     3655.82     3658.82     24.38 o 
   5   5   1      100.50      100.59      3.74 o 
   6   5   1      356.01      387.13      8.17 o 
   7   5   1      490.88      486.01     14.41 o 
   8   5   1      337.49      354.81      7.48 o 
   9   5   1      359.93      368.02      7.89 o 
  10   5   1       50.56       49.64      3.37 o 
  11   5   1       12.37       13.67      2.32 o 
  12   5   1        0.35        2.05      1.93 o 
  13   5   1       69.11       64.08      6.15 o 
  14   5   1        0.59        1.58      2.57 o 
  15   5   1      114.44      128.59     13.52 o 
  16   5   1      365.48      364.97     21.42 o 
  17   5   1       54.37       53.44      8.94 o 
  18   5   1       12.23       12.97      5.87 o 
  19   5   1        0.01        1.34      5.17 o 
  20   5   1       17.01       21.05      7.62 o 
 -21   6   1      199.19      201.48     24.23 o 
 -20   6   1       15.06        5.35      7.04 o 
 -19   6   1        6.24        0.00      5.63 o 
 -18   6   1       71.98       89.63      8.62 o 
 -17   6   1        3.28        1.51      3.30 o 
 -16   6   1        0.41        0.22      2.47 o 
 -15   6   1      272.03      281.71     26.78 o 
 -14   6   1        1.20        0.00      1.94 o 
 -13   6   1       76.58       74.74      5.55 o 
 -12   6   1       44.59       45.00      4.39 o 
 -11   6   1        1.24        0.53      1.69 o 
 -10   6   1        0.01        0.00      1.28 o 
  -9   6   1     2390.00     2485.80     69.75 o 
  -8   6   1      160.58      163.62      5.16 o 
  -7   6   1      810.08      739.67     16.05 o 
  -6   6   1       39.01       45.93      2.82 o 
  -5   6   1       63.69       74.86      3.28 o 
  -4   6   1      634.24      723.70     17.92 o 
  -3   6   1        4.09        2.07      1.01 o 
  -2   6   1        5.57        2.61      1.68 o 
  -1   6   1      339.66      363.55      9.28 o 
   0   6   1       80.34       67.11      4.23 o 
   1   6   1      319.67      328.92      8.79 o 
   2   6   1     7290.08     7308.92    123.64 o 
   3   6   1      191.67      198.04      5.81 o 
   4   6   1      265.65      223.96      6.34 o 
   5   6   1      458.04      454.01      8.13 o 
   6   6   1     1269.99     1309.80     34.05 o 
   7   6   1      184.61      188.30      6.34 o 
   8   6   1      630.93      639.41     11.19 o 
   9   6   1      365.48      392.26     10.80 o 
  10   6   1       23.03       21.03      2.68 o 
  11   6   1      195.40      209.35      6.72 o 
  12   6   1      195.88      196.10      7.83 o 
  13   6   1      253.54      253.73     14.01 o 
  14   6   1        5.66        8.51      3.84 o 
  15   6   1      251.91      270.49     15.84 o 
  16   6   1      417.84      457.39     21.03 o 
  17   6   1       73.70       76.43     10.34 o 
  18   6   1        8.05        1.41      4.78 o 
  19   6   1       19.68       13.30      6.34 o 
  20   6   1        1.07        1.67      5.33 o 
 -20   7   1      150.11      139.48     21.13 o 
 -19   7   1        1.65        0.85      6.20 o 
 -18   7   1       59.16       64.29     10.05 o 
 -17   7   1       45.25       43.47      8.46 o 
 -16   7   1      142.12      133.65     12.22 o 
 -15   7   1       85.51       83.75      7.72 o 
 -14   7   1       45.60       41.06      7.48 o 
 -13   7   1      149.27      180.00      8.10 o 
 -12   7   1       68.61       61.18      5.12 o 
 -11   7   1      135.56      137.66      6.69 o 
 -10   7   1       20.37       24.73      3.40 o 
  -9   7   1       94.10      108.58      6.32 o 
  -8   7   1      325.41      367.32     15.30 o 
  -7   7   1      862.40      933.65     31.40 o 
  -6   7   1        1.80        5.44      1.46 o 
  -5   7   1       61.38       72.96      3.46 o 
  -4   7   1     1047.81     1218.74     31.08 o 
  -3   7   1      239.21      280.42      6.14 o 
  -2   7   1     2055.36     2291.68     25.35 o 
  -1   7   1     1380.69     1524.95     20.91 o 
   0   7   1     3125.99     3038.67     40.91 o 
   1   7   1     4181.85     4103.03    110.13 o 
   2   7   1      137.12      144.66      5.33 o 
   3   7   1     6677.70     6585.13    103.62 o 
   4   7   1     3368.52     3342.47     62.36 o 
   5   7   1      936.91      798.75     83.15 o 
   6   7   1      836.95      752.59     26.89 o 
   7   7   1      151.40      146.27      8.38 o 
   8   7   1       43.97       44.68      4.10 o 
   9   7   1       31.09       29.12      3.01 o 
  10   7   1      667.85      646.66     21.27 o 
  11   7   1       19.60       19.49      2.88 o 
  12   7   1       35.22       42.33      5.46 o 
  13   7   1      304.28      320.91     21.56 o 
  14   7   1       76.54       75.75      9.04 o 
  15   7   1       23.08       18.18      6.20 o 
  16   7   1      407.94      441.07     63.85 o 
  17   7   1       55.82       43.40      8.46 o 
  18   7   1        0.94        0.00      4.57 o 
  19   7   1        4.59        0.00      4.88 o 
  20   7   1       13.61        6.34      5.98 o 
 -20   8   1        0.04        0.00      7.32 o 
 -19   8   1       72.88       58.32     14.93 o 
 -18   8   1       19.93       18.14      7.34 o 
 -17   8   1       14.59       11.27      5.94 o 
 -16   8   1       39.26       46.06      8.66 o 
 -15   8   1      159.40      126.10     53.23 o 
 -14   8   1      209.09      212.37     11.22 o 
 -13   8   1        1.35        0.00      2.70 o 
 -12   8   1      165.65      164.37      9.42 o 
 -11   8   1        8.51        6.27      2.65 o 
 -10   8   1       41.27       40.14      4.18 o 
  -9   8   1     1236.15     1233.94     29.12 o 
  -8   8   1      172.60      167.61      5.83 o 
  -7   8   1      779.61      819.92     23.83 o 
  -6   8   1      526.08      474.84     17.69 o 
  -5   8   1     1955.25     1953.98     62.91 o 
  -4   8   1       85.91       67.35      3.94 o 
  -3   8   1      486.70      553.71     13.57 o 
  -2   8   1      337.65      411.15     11.61 o 
  -1   8   1       96.55       99.54      6.07 o 
   0   8   1      936.46     1026.08     17.89 o 
   1   8   1      158.52      168.79      5.95 o 
   2   8   1      182.04      157.35      6.35 o 
   3   8   1     1186.79     1073.78     15.12 o 
   4   8   1       20.91       10.49      3.09 o 
   5   8   1      495.87      443.25     10.91 o 
   6   8   1      166.19      181.11      7.93 o 
   7   8   1       19.78       10.85      2.09 o 
   8   8   1      117.95      112.83     10.86 o 
   9   8   1        2.23        2.84      1.84 o 
  10   8   1        0.21        0.61      1.78 o 
  11   8   1        0.02        1.72      1.98 o 
  12   8   1     1050.66     1080.82     48.65 o 
  13   8   1       56.59       54.19      6.44 o 
  14   8   1      174.67      175.16     10.36 o 
  15   8   1        0.52        4.32      4.68 o 
  16   8   1        5.79        3.92      4.26 o 
  17   8   1        0.35        0.00      4.38 o 
  18   8   1       52.08       38.24      8.62 o 
  19   8   1        3.07        0.43      5.05 o 
 -19   9   1        0.00        3.16      5.45 o 
 -18   9   1       14.02       11.00      6.29 o 
 -17   9   1        9.68        5.77      5.53 o 
 -16   9   1        0.98        1.04      4.87 o 
 -15   9   1       85.78       86.67      9.47 o 
 -14   9   1      289.32      298.65     13.59 o 
 -13   9   1      322.39      326.40     22.53 o 
 -12   9   1      385.55      400.07     21.66 o 
 -11   9   1       66.60       63.30      7.99 o 
 -10   9   1        0.14        0.88      2.73 o 
  -9   9   1      286.23      273.20      9.22 o 
  -8   9   1      252.51      252.91     14.61 o 
  -7   9   1       48.21       53.02      3.81 o 
  -6   9   1        3.81        6.85      2.10 o 
  -5   9   1     1291.06     1312.76     32.02 o 
  -4   9   1        2.20        4.67      2.19 o 
  -3   9   1     1272.37     1237.71     28.12 o 
  -2   9   1      832.57      924.34     18.36 o 
  -1   9   1      224.36      219.64      9.16 o 
   0   9   1     3573.47     3720.54     36.23 o 
   1   9   1      244.53      270.50      9.98 o 
   2   9   1        0.79        0.00      1.37 o 
   3   9   1      222.52      233.27      9.56 o 
   4   9   1        1.22        3.19      1.66 o 
   5   9   1       12.02        9.68      2.18 o 
   6   9   1       54.10       57.48      6.56 o 
   7   9   1       85.31       50.68     13.39 o 
   8   9   1      121.47       96.86     12.34 o 
   9   9   1      213.90      202.58      9.87 o 
  10   9   1      634.18      641.85     15.45 o 
  11   9   1       43.42       43.43      4.31 o 
  12   9   1       20.39       20.36      4.72 o 
  13   9   1       78.01       82.55      7.67 o 
  14   9   1       24.92       29.89      5.80 o 
  15   9   1       71.44       66.19      7.78 o 
  16   9   1        7.95       10.69      5.61 o 
  17   9   1        3.78        6.25      6.17 o 
  18   9   1       33.03       18.87     10.99 o 
 -18  10   1        1.19        3.82      5.81 o 
 -17  10   1        3.23        7.71      6.17 o 
 -16  10   1       62.31       53.65      9.95 o 
 -15  10   1      423.25      426.32     16.89 o 
 -14  10   1       33.72       50.79      7.04 o 
 -13  10   1      324.09      334.02     17.60 o 
 -12  10   1       44.98       46.95      6.57 o 
 -11  10   1        1.44        2.48      3.57 o 
 -10  10   1      906.34      874.12     42.66 o 
  -9  10   1      587.09      568.60     20.72 o 
  -8  10   1      376.59      362.18     15.30 o 
  -7  10   1       33.16       30.84      4.86 o 
  -6  10   1       26.33       30.43      6.17 o 
  -5  10   1       23.05       26.17      6.77 o 
  -4  10   1        3.51        0.00      2.77 o 
  -3  10   1      258.74      266.23     13.15 o 
  -2  10   1      145.65      165.74      8.55 o 
  -1  10   1      260.90      272.98     10.67 o 
   0  10   1        7.79        8.49      2.98 o 
   1  10   1       75.74       65.51      6.01 o 
   2  10   1     1597.66     1610.67     30.29 o 
   3  10   1      112.36      106.40      5.79 o 
   4  10   1        0.08        0.32      1.63 o 
   5  10   1      180.58      163.76      6.34 o 
   6  10   1       22.08       25.96      3.21 o 
   7  10   1        3.82        1.54      1.88 o 
   8  10   1       11.30        6.59      2.18 o 
   9  10   1      128.87      100.29     17.93 o 
  10  10   1      140.76      119.03      9.85 o 
  11  10   1      309.07      302.23     12.48 o 
  12  10   1        3.08        1.90      2.80 o 
  13  10   1        2.65        6.19      3.86 o 
  14  10   1      108.51      117.73      9.37 o 
  15  10   1       41.79       50.43      9.26 o 
  16  10   1       82.13       94.66     16.90 o 
  17  10   1        5.06        4.79      8.17 o 
  18  10   1        0.69        0.56      7.89 o 
 -18  11   1       19.83       22.77      8.18 o 
 -17  11   1      111.82      116.79     13.44 o 
 -16  11   1       63.11       80.36     11.97 o 
 -15  11   1       84.06       93.45     12.02 o 
 -14  11   1        0.41        2.58      4.03 o 
 -13  11   1      207.42      207.93     12.16 o 
 -12  11   1      493.42      496.39     20.24 o 
 -11  11   1        2.17        0.33      3.65 o 
 -10  11   1      766.26      731.36     23.02 o 
  -9  11   1      386.02      365.78     14.17 o 
  -8  11   1        9.29        8.50      3.88 o 
  -7  11   1      136.95      125.74      8.49 o 
  -6  11   1       23.70       20.38      4.45 o 
  -5  11   1        1.91        2.02      4.51 o 
  -4  11   1       58.90       64.20     12.82 o 
  -3  11   1      134.15      148.38     16.48 o 
  -2  11   1        1.29        1.45      2.53 o 
  -1  11   1      414.65      396.77     20.41 o 
   0  11   1        5.50        8.10      3.13 o 
   1  11   1        5.59        6.48      2.93 o 
   2  11   1        3.20        1.50      2.29 o 
   3  11   1      338.25      352.52     12.79 o 
   4  11   1      174.30      177.43      6.80 o 
   5  11   1      141.71      131.69      6.07 o 
   6  11   1      399.45      421.27     10.77 o 
   7  11   1      141.83      140.22      6.54 o 
   8  11   1      833.79      826.01     26.14 o 
   9  11   1        3.92        2.79      2.36 o 
  10  11   1     1643.91     1612.51     39.29 o 
  11  11   1      288.47      318.20     17.13 o 
  12  11   1      124.87      114.08     11.39 o 
  13  11   1        9.52        2.62      5.01 o 
  14  11   1        9.29        7.55      5.32 o 
  15  11   1        1.85        3.72      5.65 o 
  16  11   1       15.79       16.62      9.58 o 
  17  11   1        3.78        0.00      6.48 o 
 -17  12   1       11.44       12.39      7.02 o 
 -16  12   1       72.48       83.49     12.02 o 
 -15  12   1        0.45        0.00      4.69 o 
 -14  12   1      115.44      129.72     10.63 o 
 -13  12   1       12.86       14.83      5.24 o 
 -12  12   1      102.19      118.89      9.81 o 
 -11  12   1      732.97      758.25     21.58 o 
 -10  12   1      504.72      546.72     24.31 o 
  -9  12   1       77.94       64.45      7.39 o 
  -8  12   1       74.89       77.78      7.68 o 
  -7  12   1       30.35       32.00      5.57 o 
  -6  12   1       26.21       16.34      5.65 o 
  -5  12   1       81.14       96.50      9.86 o 
  -4  12   1        5.70        4.23      4.18 o 
  -3  12   1       44.46       46.86      7.36 o 
  -2  12   1      126.43      130.35     10.62 o 
  -1  12   1       35.49       36.06      5.45 o 
   0  12   1        3.63        1.10      4.12 o 
   1  12   1      157.04      161.53      9.36 o 
   2  12   1        1.30        2.46      3.08 o 
   3  12   1       79.67       87.21      7.47 o 
   4  12   1       27.67       19.57      3.26 o 
   5  12   1       41.23       35.47      4.28 o 
   6  12   1      571.33      547.20     15.46 o 
   7  12   1      552.43      543.32     13.58 o 
   8  12   1      545.01      555.32     14.71 o 
   9  12   1      919.72      895.19     44.61 o 
  10  12   1       14.26        9.96      3.37 o 
  11  12   1       36.51       37.98      9.58 o 
  12  12   1       13.14       12.54     13.52 o 
  13  12   1       39.43       36.48     11.83 o 
  14  12   1       47.39       44.19      9.14 o 
  15  12   1       14.30       11.48      6.87 o 
  16  12   1        0.26        0.00      6.20 o 
 -15  13   1       80.60       94.26     12.56 o 
 -14  13   1      185.83      189.10     12.77 o 
 -13  13   1      305.91      294.01     18.46 o 
 -12  13   1       46.32       43.16      7.36 o 
 -11  13   1       45.39       41.96      6.98 o 
 -10  13   1      405.37      423.23     16.65 o 
  -9  13   1        0.78        3.61      3.55 o 
  -8  13   1      137.01      117.51      9.34 o 
  -7  13   1        1.56        0.41      4.05 o 
  -6  13   1       17.26       21.09      6.45 o 
  -5  13   1      174.66      163.36     12.53 o 
  -4  13   1        0.01        0.85      3.59 o 
  -3  13   1      368.63      380.89     18.03 o 
  -2  13   1        0.29        0.58      3.72 o 
  -1  13   1       19.43       17.59      5.87 o 
   0  13   1       24.95       21.41      6.51 o 
   1  13   1       25.31       21.21      5.14 o 
   2  13   1        0.21        0.51      2.98 o 
   3  13   1        3.57        6.32      3.56 o 
   4  13   1      380.17      392.55     14.90 o 
   5  13   1      232.28      238.08     11.98 o 
   6  13   1      181.79      198.98     11.70 o 
   7  13   1       32.05       35.55      5.07 o 
   8  13   1      214.13      211.90      9.72 o 
   9  13   1      275.97      263.70     10.98 o 
  10  13   1      150.35      171.08     13.48 o 
  11  13   1       17.07       18.03      6.69 o 
  12  13   1        3.37        7.18      5.74 o 
  13  13   1        7.22        5.63      5.68 o 
  14  13   1       11.78        9.18      6.54 o 
  15  13   1       63.69       60.32     13.95 o 
 -14  14   1       62.89       69.51     11.63 o 
 -13  14   1      139.27      153.68     12.02 o 
 -12  14   1        8.13        7.35      4.80 o 
 -11  14   1        4.29        9.67      4.98 o 
 -10  14   1        3.22        6.81      4.71 o 
  -9  14   1      399.35      429.31     19.06 o 
  -8  14   1      234.63      230.93     18.46 o 
  -7  14   1        6.52        7.58      5.41 o 
  -6  14   1      146.85      148.55     13.13 o 
  -5  14   1      168.90      187.23     13.93 o 
  -4  14   1       14.32        8.82      5.28 o 
  -3  14   1      202.50      189.12     13.85 o 
  -2  14   1       53.86       45.58      8.22 o 
  -1  14   1       28.27       17.44      6.07 o 
   0  14   1       11.09       11.07      5.45 o 
   1  14   1      111.52      116.60      9.30 o 
   2  14   1       20.06       31.61      6.06 o 
   3  14   1        1.10        4.99      3.90 o 
   4  14   1      180.65      179.86     11.03 o 
   5  14   1        3.59        3.56      3.61 o 
   6  14   1        2.36        2.91      3.83 o 
   7  14   1      207.87      187.71     11.47 o 
   8  14   1      180.95      190.65     11.57 o 
   9  14   1        0.11        0.79      3.72 o 
  10  14   1        9.22       13.80     10.14 o 
  11  14   1        4.15        5.44      6.09 o 
  12  14   1        0.05        0.00      4.97 o 
  13  14   1       55.03       63.68     10.82 o 
  14  14   1        0.00        1.76      6.14 o 
 -13  15   1        3.08        4.07      5.12 o 
 -12  15   1        4.14       11.72      5.41 o 
 -11  15   1      108.51      120.65     10.91 o 
 -10  15   1       84.63       94.90     12.44 o 
  -9  15   1        3.81        9.32      6.34 o 
  -8  15   1       49.37       46.73      9.74 o 
  -7  15   1        5.65       14.37      6.77 o 
  -6  15   1       25.86       20.14      7.37 o 
  -5  15   1        4.05        2.63      4.68 o 
  -4  15   1       29.61       17.03      6.90 o 
  -3  15   1       49.27       43.84     14.65 o 
  -2  15   1       14.15       15.34      6.36 o 
  -1  15   1      233.59      269.54     17.13 o 
   0  15   1        0.70        1.55      4.78 o 
   1  15   1       61.77       54.26     15.50 o 
   2  15   1      257.64      252.34     16.42 o 
   3  15   1       27.51       33.30      6.64 o 
   4  15   1        0.55        1.38      3.79 o 
   5  15   1       25.37       25.52      6.55 o 
   6  15   1        4.32        3.26      3.79 o 
   7  15   1        4.54        6.39      4.36 o 
   8  15   1       14.62       16.82      5.58 o 
   9  15   1       16.40       11.43      5.41 o 
  10  15   1       73.88       83.39     17.75 o 
  11  15   1        4.52        4.79     10.14 o 
  12  15   1        2.33        5.63     10.70 o 
 -11  16   1       38.70       56.12     10.75 o 
 -10  16   1      180.44      211.51     35.65 o 
  -9  16   1       81.57      103.31     13.04 o 
  -8  16   1       18.67       23.14     10.99 o 
  -7  16   1       10.17       19.21      7.17 o 
  -6  16   1        0.13        0.00      4.85 o 
  -5  16   1       55.72       49.48      9.85 o 
  -4  16   1       43.73       48.72      9.56 o 
  -3  16   1       78.59       54.68     10.06 o 
  -2  16   1       83.98       92.40     11.65 o 
  -1  16   1        0.17        0.00      4.98 o 
   0  16   1       19.37        9.35      5.89 o 
   1  16   1        1.00        4.79      5.41 o 
   2  16   1        1.31        2.68      5.18 o 
   3  16   1       13.71       11.69      6.27 o 
   4  16   1       25.53       27.25      6.45 o 
   5  16   1       42.70       43.53      7.42 o 
   6  16   1        2.11        0.67      4.13 o 
   7  16   1        6.39        9.63      5.23 o 
   8  16   1        9.69       13.57      5.67 o 
   9  16   1       34.85       21.69     11.55 o 
  10  16   1        7.65       16.90     11.83 o 
  -9  17   1        0.90        0.29      5.87 o 
  -8  17   1       10.10        8.29      6.87 o 
  -7  17   1        7.31        6.07      5.97 o 
  -6  17   1        5.62       10.56      7.05 o 
  -5  17   1        6.12        0.00      4.65 o 
  -4  17   1        1.02        2.40      5.45 o 
  -3  17   1       90.38       86.58     12.15 o 
  -2  17   1       22.99       12.59      6.76 o 
  -1  17   1        5.35        3.91      5.97 o 
   0  17   1      193.51      175.27     15.54 o 
   1  17   1        1.16        7.32      5.98 o 
   2  17   1       31.30       40.72      9.22 o 
   3  17   1       13.64       11.11      8.03 o 
   4  17   1        0.15        0.88      5.61 o 
   5  17   1       10.26        6.66      6.23 o 
   6  17   1        1.43        0.49      6.01 o 
   7  17   1        3.15        3.98      4.91 o 
   8  17   1       11.09       11.21      6.15 o 
  -5  18   1        1.84        4.56      6.25 o 
  -4  18   1       44.14       54.03     11.55 o 
  -3  18   1        0.00        0.00      5.67 o 
  -2  18   1        0.11        0.12      5.67 o 
  -1  18   1        5.20        3.58      5.81 o 
   0  18   1       13.55       19.13      7.94 o 
   1  18   1       81.56       71.39     12.04 o 
   2  18   1        5.46        3.55      6.14 o 
   3  18   1        3.41        6.04      6.01 o 
   4  18   1        4.36       13.52      7.27 o 
 -22   0   2       17.33        7.32      8.45 o 
 -21   0   2       24.89       12.11      9.30 o 
 -20   0   2        0.29        0.00      5.92 o 
 -19   0   2      165.46      164.12     13.15 o 
 -18   0   2      138.34      140.62     13.38 o 
 -17   0   2      630.51      671.21     23.33 o 
 -16   0   2       17.10       12.55      5.07 o 
 -15   0   2       65.92       71.44      8.17 o 
 -14   0   2        3.94        5.71      3.25 o 
 -13   0   2      275.40      297.86     13.45 o 
 -12   0   2      321.48      315.82     13.26 o 
 -11   0   2      305.86      307.62     17.06 o 
 -10   0   2      172.59      170.31      8.96 o 
  -9   0   2     4419.02     4358.01     54.08 o 
  -8   0   2      880.61      960.36     32.65 o 
  -7   0   2     4373.02     4527.34     65.45 o 
  -6   0   2     5051.10     5091.52     81.76 o 
  -5   0   2    41880.15    40672.79   3385.55 o 
  -4   0   2     4833.29     4674.69     63.37 o 
  -3   0   2    35039.78    33769.13    192.41 o 
  -2   0   2    47317.98    49485.55    290.85 o 
  -1   0   2     3309.75     3221.04     32.95 o 
   0   0   2     5790.60     5579.73     42.10 o 
   1   0   2     4110.76     3853.99     24.68 o 
   2   0   2     6155.58     5993.48    111.72 o 
   3   0   2     8297.74     8733.25     68.56 o 
   4   0   2     2389.30     2332.79     36.80 o 
   5   0   2     1308.30     1381.82     30.05 o 
   6   0   2     1770.70     1771.21     16.45 o 
   7   0   2     1677.09     1628.48     25.52 o 
   8   0   2      219.15      226.46      9.44 o 
   9   0   2        4.25        8.83      2.17 o 
  10   0   2       22.26       32.79      3.62 o 
  11   0   2        1.71        2.82      3.94 o 
  12   0   2        8.82       10.99      5.63 o 
  13   0   2        6.45        3.66      5.07 o 
  14   0   2        2.56        7.04      5.63 o 
  15   0   2      700.39      698.25     34.98 o 
  16   0   2     1179.39     1264.18     48.57 o 
  17   0   2      344.32      344.18     27.06 o 
  18   0   2       21.31       31.55     10.42 o 
  19   0   2       11.76        8.17      8.45 o 
  20   0   2        5.27        2.82      7.61 o 
  21   0   2      112.39      115.80     20.00 o 
 -22   1   2       11.41       11.91     10.99 o 
 -21   1   2       46.15       38.74      8.56 o 
 -20   1   2        6.14        2.91      4.65 o 
 -19   1   2        3.52        0.94      3.12 o 
 -18   1   2      432.16      440.30     13.98 o 
 -17   1   2       50.77       58.16      5.87 o 
 -16   1   2       79.57       71.69      6.05 o 
 -15   1   2      232.47      234.63      9.26 o 
 -14   1   2        2.20        1.55      1.99 o 
 -13   1   2       13.37       12.11      2.83 o 
 -12   1   2       42.25       49.72      4.29 o 
 -11   1   2      202.39      196.07      7.19 o 
 -10   1   2        1.26        0.86      1.39 o 
  -9   1   2      164.11      151.56      5.80 o 
  -8   1   2     2534.87     2340.68    102.16 o 
  -7   1   2      188.13      164.09      6.34 o 
  -6   1   2     9042.58     7922.74    389.84 o 
  -5   1   2    12354.03    12020.80    272.80 o 
  -4   1   2     2030.96     1959.68     57.70 o 
  -3   1   2      520.76      466.17     11.79 o 
  -2   1   2     9954.58     9821.68    139.81 o 
  -1   1   2       27.44       28.08      2.68 o 
   0   1   2       74.64       69.90      3.19 o 
   1   1   2     2378.43     2324.17     31.42 o 
   2   1   2     9121.07     8934.60    124.68 o 
   3   1   2     4695.87     4626.63     73.00 o 
   4   1   2     4626.82     4511.94     29.44 o 
   5   1   2      105.20      105.41      4.05 o 
   6   1   2      165.26      177.01      5.26 o 
   7   1   2       35.59       33.36      2.81 o 
   8   1   2     2412.91     2412.34     51.86 o 
   9   1   2      249.81      297.56      6.12 o 
  10   1   2        2.53        6.16      2.14 o 
  11   1   2       32.75       30.48      6.34 o 
  12   1   2      171.54      191.22     11.85 o 
  13   1   2      256.47      285.53     14.85 o 
  14   1   2       57.32       58.20      8.16 o 
  15   1   2      190.00      209.62     16.20 o 
  16   1   2       15.05       19.98      6.45 o 
  17   1   2      458.31      517.25     35.67 o 
  18   1   2       14.84       15.92      7.32 o 
  19   1   2      478.99      487.97     33.69 o 
  20   1   2        6.37        5.85      6.06 o 
  21   1   2       68.13       58.74     10.95 o 
 -22   2   2        1.97        1.97      5.41 o 
 -21   2   2       16.03       13.62      6.56 o 
 -20   2   2        0.32        0.04      4.45 o 
 -19   2   2        8.08        8.39      4.47 o 
 -18   2   2        0.92        1.46      3.25 o 
 -17   2   2        3.13        0.93      2.89 o 
 -16   2   2      360.31      350.43     11.70 o 
 -15   2   2       72.64       66.92      5.60 o 
 -14   2   2       57.31       55.92      4.96 o 
 -13   2   2       20.36       19.25      3.35 o 
 -12   2   2       32.09       33.19      3.74 o 
 -11   2   2      309.33      330.90      9.69 o 
 -10   2   2       98.86      102.88      6.05 o 
  -9   2   2       88.65       49.75     11.06 o 
  -8   2   2     2137.49     2262.55     40.33 o 
  -7   2   2      167.93      147.96      5.98 o 
  -6   2   2      739.72      741.19     13.05 o 
  -5   2   2      132.07      142.41      3.77 o 
  -4   2   2     1863.43     1749.82     44.07 o 
  -3   2   2      102.39       99.90      5.03 o 
  -2   2   2      556.95      564.78     10.79 o 
  -1   2   2     2128.45     2071.63     35.13 o 
   0   2   2      793.45      735.96      8.87 o 
   1   2   2     1566.91     1549.06     16.84 o 
   2   2   2     7061.52     6412.96    313.00 o 
   3   2   2      652.33      653.91     14.77 o 
   4   2   2     2266.43     2314.65     25.85 o 
   5   2   2     3342.22     3512.04     43.12 o 
   6   2   2        0.13        1.05      0.83 o 
   7   2   2        5.26        9.54      1.44 o 
   8   2   2      492.93      515.18     14.52 o 
   9   2   2       34.33       32.42      2.60 o 
  10   2   2      225.50      226.27      8.09 o 
  11   2   2      164.33      158.53     10.26 o 
  12   2   2       58.28       56.04     11.13 o 
  13   2   2        1.20        0.00      4.08 o 
  14   2   2      450.42      493.06     20.14 o 
  15   2   2       73.37       85.80      9.86 o 
  16   2   2        2.33        4.21      4.68 o 
  17   2   2      348.80      392.58     20.22 o 
  18   2   2        0.23        1.11      4.45 o 
  19   2   2       67.64       64.73     11.97 o 
  20   2   2       26.20       24.80      8.07 o 
 -22   3   2        3.16        0.82      5.48 o 
 -21   3   2        6.67        9.90      6.01 o 
 -20   3   2        7.19        8.51      5.37 o 
 -19   3   2      165.90      157.80     10.78 o 
 -18   3   2      869.87      892.47     22.44 o 
 -17   3   2       51.31       74.27      6.75 o 
 -16   3   2       28.02       21.65      4.14 o 
 -15   3   2       17.92       18.79      3.76 o 
 -14   3   2       10.81       12.26      3.02 o 
 -13   3   2       63.83       66.68      8.17 o 
 -12   3   2       49.20       34.01     11.25 o 
 -11   3   2      641.50      605.34     46.36 o 
 -10   3   2     1569.58     1593.09     31.87 o 
  -9   3   2      243.83      251.18      8.87 o 
  -8   3   2      371.25      376.28      8.52 o 
  -7   3   2     1211.22     1230.30     33.13 o 
  -6   3   2      584.06      582.02     16.33 o 
  -5   3   2      153.75      162.53      4.49 o 
  -4   3   2     1755.46     1631.09     38.50 o 
  -3   3   2     1528.05     1394.07     30.55 o 
  -2   3   2      109.22      126.34      4.72 o 
  -1   3   2      104.63      118.82      4.11 o 
   0   3   2      994.90     1008.25     24.17 o 
   1   3   2      785.08      705.98      8.20 o 
   2   3   2     1366.06     1396.15     23.02 o 
   3   3   2     9919.62     9732.74    173.63 o 
   4   3   2      318.66      275.77      9.01 o 
   5   3   2     1899.34     2015.65     33.57 o 
   6   3   2     5393.25     5739.90     77.78 o 
   7   3   2      469.57      441.80      7.49 o 
   8   3   2       33.36       34.67      2.65 o 
   9   3   2      156.67      175.47      5.39 o 
  10   3   2       87.05       93.24      5.81 o 
  11   3   2        2.99        1.81      2.16 o 
  12   3   2        4.46        6.18      3.66 o 
  13   3   2        6.88        2.09      4.65 o 
  14   3   2       33.68       39.30      7.27 o 
  15   3   2      220.74      219.20     24.80 o 
  16   3   2      296.00      310.74     17.64 o 
  17   3   2       13.42       16.98      9.44 o 
  18   3   2       29.56       20.39      7.05 o 
  19   3   2      372.85      418.58     22.52 o 
  20   3   2      163.42      181.62     16.24 o 
 -21   4   2        1.93        1.41      7.32 o 
 -20   4   2       12.77       10.84      5.00 o 
 -19   4   2       11.91       14.87      5.19 o 
 -18   4   2        0.80        0.00      3.09 o 
 -17   4   2      161.35      171.72      8.99 o 
 -16   4   2      473.69      519.89     14.35 o 
 -15   4   2        4.37        2.51      2.55 o 
 -14   4   2      324.99      310.46     13.11 o 
 -13   4   2       73.57       79.28      5.55 o 
 -12   4   2        7.03        6.46      2.26 o 
 -11   4   2      345.38      364.21     12.11 o 
 -10   4   2      174.70      179.75      7.44 o 
  -9   4   2        3.48        1.08      1.39 o 
  -8   4   2       11.30       15.21      2.48 o 
  -7   4   2      417.58      451.41      9.79 o 
  -6   4   2     1769.54     1792.94     34.93 o 
  -5   4   2     1595.94     1677.33     43.18 o 
  -4   4   2      927.96      893.15     27.72 o 
  -3   4   2        2.55        1.56      1.24 o 
  -2   4   2     1480.16     1449.58     44.35 o 
  -1   4   2      447.76      450.22     17.80 o 
   0   4   2       18.56       22.00      1.71 o 
   1   4   2       63.26       63.83      3.21 o 
   2   4   2      223.17      232.42      7.16 o 
   3   4   2     4210.68     4271.01     81.77 o 
   4   4   2     2660.17     2804.95     41.34 o 
   5   4   2      298.53      334.85      6.41 o 
   6   4   2     2016.47     2145.21     16.70 o 
   7   4   2      463.08      613.72      8.87 o 
   8   4   2      241.03      243.31      5.90 o 
   9   4   2      300.15      318.54      8.20 o 
  10   4   2       57.24       52.61      8.20 o 
  11   4   2      231.28      255.40      8.31 o 
  12   4   2       96.66       93.80      6.83 o 
  13   4   2      362.56      369.60     13.06 o 
  14   4   2       76.89       88.02      9.62 o 
  15   4   2       74.37       74.27      9.58 o 
  16   4   2       74.61       76.23     10.06 o 
  17   4   2        0.69        0.00      3.65 o 
  18   4   2       15.18       12.46      6.42 o 
  19   4   2        1.89        4.70      5.97 o 
  20   4   2       33.29       48.41     10.26 o 
 -21   5   2       23.09       12.96      9.58 o 
 -20   5   2       59.52       52.78     10.05 o 
 -19   5   2       34.77       44.42      9.16 o 
 -18   5   2       11.87       14.42      5.02 o 
 -17   5   2      192.31      147.22     45.08 o 
 -16   5   2      184.57      173.16     12.04 o 
 -15   5   2       10.68        8.83      2.92 o 
 -14   5   2      213.78      219.74      9.27 o 
 -13   5   2       62.24       58.14      4.98 o 
 -12   5   2        4.20        5.46      2.33 o 
 -11   5   2      311.99      338.93      9.70 o 
 -10   5   2      264.47      237.41      8.87 o 
  -9   5   2      302.51      299.48     12.17 o 
  -8   5   2       28.28       31.66      3.78 o 
  -7   5   2      441.51      480.96     12.96 o 
  -6   5   2      126.98      152.37      8.35 o 
  -5   5   2      192.43      180.87      7.51 o 
  -4   5   2        0.47        0.00      1.05 o 
  -3   5   2      774.58      705.27     22.86 o 
  -2   5   2      105.32      100.49      5.61 o 
  -1   5   2      253.88      229.74     11.68 o 
   0   5   2     2290.28     2186.92     25.53 o 
   1   5   2      295.47      278.67      6.84 o 
   2   5   2       73.23       67.52      3.31 o 
   3   5   2     1184.86     1168.51     20.24 o 
   4   5   2     2774.77     2748.30     37.09 o 
   5   5   2      884.88      959.06     11.32 o 
   6   5   2     2734.35     2831.88     20.01 o 
   7   5   2     4376.74     4584.76     26.06 o 
   8   5   2        0.69        2.37      1.49 o 
   9   5   2       15.82       20.94      2.51 o 
  10   5   2      301.45      311.88     11.38 o 
  11   5   2       18.98       12.01      2.62 o 
  12   5   2      111.59      112.68      6.25 o 
  13   5   2       23.57       21.39      4.32 o 
  14   5   2       96.61       96.39     10.15 o 
  15   5   2        5.91        5.43      4.20 o 
  16   5   2      437.29      453.74     21.42 o 
  17   5   2        3.81       11.20      6.01 o 
  18   5   2        6.43        8.32      5.67 o 
  19   5   2       53.38       62.38     10.55 o 
  20   5   2       45.01       33.96     11.27 o 
 -21   6   2        4.50       14.93     10.42 o 
 -20   6   2       15.18       15.70      6.84 o 
 -19   6   2        0.00        0.28      4.97 o 
 -18   6   2       74.70       70.45      8.13 o 
 -17   6   2       91.79       90.13      8.45 o 
 -16   6   2       26.60       23.69      5.25 o 
 -15   6   2        8.74       10.12      3.98 o 
 -14   6   2       23.30       21.41      3.83 o 
 -13   6   2       33.15       32.53      4.21 o 
 -12   6   2      101.98      116.13      6.34 o 
 -11   6   2        0.23        0.00      1.65 o 
 -10   6   2     1819.32     1883.23     61.17 o 
  -9   6   2      891.84      975.11     33.63 o 
  -8   6   2      135.32      150.46      7.97 o 
  -7   6   2      117.50      105.72      4.18 o 
  -6   6   2      676.10      696.79     20.78 o 
  -5   6   2     1111.85     1184.94     38.03 o 
  -4   6   2      472.76      510.93     11.99 o 
  -3   6   2      919.18      951.14     17.16 o 
  -2   6   2      345.17      359.46     13.94 o 
  -1   6   2        3.75        4.85      1.84 o 
   0   6   2      673.73      656.54     16.10 o 
   1   6   2      236.70      254.26      7.53 o 
   2   6   2     1510.59     1480.12     17.67 o 
   3   6   2        2.50        2.00      1.30 o 
   4   6   2      549.41      481.85      8.98 o 
   5   6   2      177.90      164.17      5.60 o 
   6   6   2     1587.99     1641.96     16.10 o 
   7   6   2      660.49      622.67     10.25 o 
   8   6   2      111.50      116.69      4.78 o 
   9   6   2      103.05       99.66      4.80 o 
  10   6   2       84.91       82.29      6.36 o 
  11   6   2       66.69       59.36      4.85 o 
  12   6   2        8.15        3.89      2.41 o 
  13   6   2        6.43        6.03      3.08 o 
  14   6   2      176.42      175.59     12.85 o 
  15   6   2       12.29        6.76      4.45 o 
  16   6   2       95.41      102.07     11.45 o 
  17   6   2      250.29      259.05     28.04 o 
  18   6   2       14.15        8.30      5.48 o 
  19   6   2       26.88       19.06      7.78 o 
 -20   7   2        0.71        0.00      5.28 o 
 -19   7   2        1.58        0.21      5.33 o 
 -18   7   2        4.46        4.83      5.17 o 
 -17   7   2        0.55        0.00      3.48 o 
 -16   7   2        0.17        0.00      2.97 o 
 -15   7   2        6.50       10.52      4.60 o 
 -14   7   2        2.24        0.00      2.64 o 
 -13   7   2      111.83      113.88     12.63 o 
 -12   7   2       49.00       49.21      5.90 o 
 -11   7   2      126.47      117.82     11.70 o 
 -10   7   2      250.67      241.44     10.47 o 
  -9   7   2      485.78      504.10     19.42 o 
  -8   7   2      308.30      305.13     13.88 o 
  -7   7   2      305.92      281.07     11.23 o 
  -6   7   2      298.96      319.70     13.82 o 
  -5   7   2     3229.34     3386.39    113.08 o 
  -4   7   2      458.73      502.57     12.70 o 
  -3   7   2        5.10        8.83      2.47 o 
  -2   7   2     1273.94     1298.97     40.66 o 
  -1   7   2      135.67      125.66      6.39 o 
   0   7   2       77.55       82.75      4.15 o 
   1   7   2        1.65        0.00      1.05 o 
   2   7   2      559.48      524.71     14.46 o 
   3   7   2      783.67      846.24     19.56 o 
   4   7   2     2539.26     2508.88     20.25 o 
   5   7   2      128.85      110.68      4.67 o 
   6   7   2      655.94      638.51     11.62 o 
   7   7   2        2.86        4.80      1.76 o 
   8   7   2      662.63      610.63     10.95 o 
   9   7   2        1.19        0.31      1.57 o 
  10   7   2        8.90        6.77      2.40 o 
  11   7   2       23.45       24.90      3.75 o 
  12   7   2       47.25       43.75      4.72 o 
  13   7   2       52.12       57.95      8.27 o 
  14   7   2       22.68       19.72      6.34 o 
  15   7   2      218.62      207.55     19.87 o 
  16   7   2      167.36      145.58     13.67 o 
  17   7   2       30.84       42.84      8.85 o 
  18   7   2       12.48       17.62      7.04 o 
  19   7   2        9.23        6.90      5.87 o 
 -20   8   2       17.25       16.92      7.50 o 
 -19   8   2        2.08        3.96      5.94 o 
 -18   8   2       34.11       28.45      8.17 o 
 -17   8   2        3.01        4.46      4.29 o 
 -16   8   2      186.09      180.38     11.38 o 
 -15   8   2       21.64       24.49      5.49 o 
 -14   8   2       59.54       52.69      6.69 o 
 -13   8   2      105.88      109.28      8.66 o 
 -12   8   2      225.22      202.33     10.62 o 
 -11   8   2       41.45       41.70      5.72 o 
 -10   8   2      102.74      103.33      7.70 o 
  -9   8   2       42.55       54.53      5.85 o 
  -8   8   2      170.33      159.74     12.14 o 
  -7   8   2       25.73       22.19      4.02 o 
  -6   8   2      336.35      341.67     16.28 o 
  -5   8   2     1535.93     1541.45     23.73 o 
  -4   8   2      308.28      311.10     13.14 o 
  -3   8   2      338.47      367.79      6.95 o 
  -2   8   2      605.55      671.62     19.13 o 
  -1   8   2     1162.08     1161.01     28.59 o 
   0   8   2      175.73      194.00      8.14 o 
   1   8   2        1.79        4.08      1.60 o 
   2   8   2        6.94        9.82      2.75 o 
   3   8   2      168.62      148.34      9.23 o 
   4   8   2      123.55      120.06      5.72 o 
   5   8   2     1428.27     1458.74     28.73 o 
   6   8   2        0.18        2.96      1.75 o 
   7   8   2      404.99      378.39      8.97 o 
   8   8   2       97.25      107.32      5.19 o 
   9   8   2       40.34       40.51      4.26 o 
  10   8   2       12.36        8.04      2.68 o 
  11   8   2      161.91      150.71     15.63 o 
  12   8   2       13.45       15.88      3.63 o 
  13   8   2       71.77       69.81      8.96 o 
  14   8   2       53.60       53.41      8.45 o 
  15   8   2      160.84      175.01     13.65 o 
  16   8   2       76.71       88.73     11.15 o 
  17   8   2       27.56       24.05      7.62 o 
  18   8   2        3.44        1.38      5.53 o 
 -19   9   2        2.29        0.00      5.61 o 
 -18   9   2        0.18        5.44      5.89 o 
 -17   9   2      125.92      136.23     10.95 o 
 -16   9   2      138.16      134.95     10.55 o 
 -15   9   2        5.36        3.35      3.83 o 
 -14   9   2       32.18       33.17      6.02 o 
 -13   9   2      131.16      135.65      9.42 o 
 -12   9   2       55.42       49.71      6.44 o 
 -11   9   2        7.74        5.54      3.51 o 
 -10   9   2       55.16       60.59      6.52 o 
  -9   9   2      927.16      848.93     35.46 o 
  -8   9   2      814.47      821.18     37.80 o 
  -7   9   2       16.78       14.56      3.73 o 
  -6   9   2     1773.22     1769.24     67.12 o 
  -5   9   2       55.99       56.64      5.69 o 
  -4   9   2      141.60      162.75     11.19 o 
  -3   9   2       75.51       86.64      6.44 o 
  -2   9   2      264.76      251.65      9.98 o 
  -1   9   2      110.16      120.74      7.15 o 
   0   9   2        0.56        2.86      2.11 o 
   1   9   2      216.65      173.39      8.99 o 
   2   9   2       20.64       22.34      2.97 o 
   3   9   2       14.31       15.09      2.72 o 
   4   9   2     1172.83     1118.16     29.00 o 
   5   9   2      245.23      251.73      7.44 o 
   6   9   2       14.21       12.33      2.47 o 
   7   9   2      716.17      686.72     14.60 o 
   8   9   2      306.60      293.50      9.89 o 
   9   9   2       10.99        6.25      2.62 o 
  10   9   2       34.32       30.79      4.36 o 
  11   9   2       75.32       62.43     11.79 o 
  12   9   2       50.42       59.62      6.06 o 
  13   9   2       42.15       43.51      6.14 o 
  14   9   2       44.36       54.97      8.74 o 
  15   9   2       25.19       19.80      6.49 o 
  16   9   2      181.15      182.20     14.74 o 
  17   9   2       10.49       12.85      6.09 o 
  18   9   2        8.20       19.80      7.56 o 
 -18  10   2       21.19       22.92      8.22 o 
 -17  10   2      298.53      312.35     19.82 o 
 -16  10   2      411.00      451.87     18.22 o 
 -15  10   2        5.63        3.93      4.05 o 
 -14  10   2       49.97       54.88      7.41 o 
 -13  10   2       45.37       40.60      6.47 o 
 -12  10   2       60.08       65.75      7.42 o 
 -11  10   2       40.55       39.66      6.25 o 
 -10  10   2      488.53      483.22     28.08 o 
  -9  10   2      224.91      241.09     16.32 o 
  -8  10   2       96.57       86.62      8.66 o 
  -7  10   2        2.30        3.09      2.98 o 
  -6  10   2      498.76      522.02     19.24 o 
  -5  10   2       20.79       17.20      4.11 o 
  -4  10   2       35.62       29.71      4.68 o 
  -3  10   2      732.12      734.75     17.87 o 
  -2  10   2       82.81       90.53      7.72 o 
  -1  10   2      279.00      246.27     10.41 o 
   0  10   2       77.27       95.41      7.06 o 
   1  10   2      123.50      120.12      7.52 o 
   2  10   2      120.40       96.93      5.41 o 
   3  10   2        0.16        0.55      1.90 o 
   4  10   2     3032.91     3039.26     59.44 o 
   5  10   2      191.21      205.61      8.12 o 
   6  10   2     1124.77     1082.48     17.70 o 
   7  10   2      341.99      316.62      9.08 o 
   8  10   2      572.89      548.77     12.00 o 
   9  10   2      879.17      876.27     17.62 o 
  10  10   2      211.55      234.42      9.66 o 
  11  10   2      167.23      162.09      9.86 o 
  12  10   2       20.72       20.10      5.14 o 
  13  10   2        0.05        0.17      3.53 o 
  14  10   2        2.12        3.36      4.48 o 
  15  10   2      158.16      134.02     13.05 o 
  16  10   2       40.71       59.43      9.95 o 
  17  10   2        0.05        1.60      5.65 o 
 -17  11   2       71.57       88.16     12.54 o 
 -16  11   2       26.31       32.87      6.97 o 
 -15  11   2       77.19       77.67      8.94 o 
 -14  11   2       10.28       15.04      5.10 o 
 -13  11   2      139.79      156.92     10.92 o 
 -12  11   2      140.61      125.34      9.86 o 
 -11  11   2        1.52        0.00      3.00 o 
 -10  11   2        4.69        3.77      3.67 o 
  -9  11   2       19.88       24.09      5.18 o 
  -8  11   2      128.25      125.11      8.92 o 
  -7  11   2       14.53       17.85      6.48 o 
  -6  11   2       94.44       96.01      9.82 o 
  -5  11   2      229.00      244.66     11.28 o 
  -4  11   2      439.52      453.90     15.03 o 
  -3  11   2        0.01        0.00      2.57 o 
  -2  11   2       30.62       44.22      5.69 o 
  -1  11   2        0.10        0.00      2.37 o 
   0  11   2       11.14       14.15      3.69 o 
   1  11   2        2.87        1.67      2.65 o 
   2  11   2        0.85        0.00      2.26 o 
   3  11   2      161.33      180.26      9.53 o 
   4  11   2       96.04      112.05      6.86 o 
   5  11   2     2296.60     2214.94     32.05 o 
   6  11   2     4086.94     4051.31     96.43 o 
   7  11   2      177.55      194.07      7.83 o 
   8  11   2     1848.19     1835.18     40.30 o 
   9  11   2       33.35       30.12      4.69 o 
  10  11   2       10.77        7.94      3.28 o 
  11  11   2       33.31       35.18      5.03 o 
  12  11   2        0.30        0.44      3.49 o 
  13  11   2       26.97       30.36      6.11 o 
  14  11   2       33.73       48.65      8.96 o 
  15  11   2        8.17        8.45      7.89 o 
  16  11   2        0.22        0.00      6.48 o 
 -16  12   2       15.48       14.17      5.77 o 
 -15  12   2       18.24       19.85      6.20 o 
 -14  12   2        6.51        5.75      4.58 o 
 -13  12   2        4.91        5.68      4.41 o 
 -12  12   2      161.31      160.83     11.18 o 
 -11  12   2      187.40      226.54     14.35 o 
 -10  12   2      160.56      148.97     12.18 o 
  -9  12   2      309.01      307.84     13.84 o 
  -8  12   2       15.46       15.03      5.65 o 
  -7  12   2      725.79      705.18     38.09 o 
  -6  12   2      450.11      477.00     20.23 o 
  -5  12   2      366.05      381.44     18.24 o 
  -4  12   2      153.57      168.57     10.07 o 
  -3  12   2       75.07       74.38      7.30 o 
  -2  12   2       53.37       49.57      6.90 o 
  -1  12   2        4.56        5.36      3.45 o 
   0  12   2      302.17      299.60     12.53 o 
   1  12   2       88.86       80.78      7.42 o 
   2  12   2      380.94      366.51     18.07 o 
   3  12   2      290.65      295.09     16.15 o 
   4  12   2      201.42      189.13      8.95 o 
   5  12   2        0.15        1.04      3.13 o 
   6  12   2      648.26      577.36     19.52 o 
   7  12   2      165.96      173.67     14.33 o 
   8  12   2       99.80      111.98      6.57 o 
   9  12   2       27.89       25.53      4.54 o 
  10  12   2        8.46        4.73      3.24 o 
  11  12   2       32.90       37.56      5.32 o 
  12  12   2        9.54       11.03      6.22 o 
  13  12   2        0.50        0.00      5.25 o 
  14  12   2        4.16        3.10      7.89 o 
  15  12   2       48.84       40.85     12.68 o 
 -15  13   2       79.76       86.75     10.02 o 
 -14  13   2       60.84       68.28      9.08 o 
 -13  13   2        1.28        1.31      3.59 o 
 -12  13   2       13.97       14.46      5.31 o 
 -11  13   2      290.99      314.78     15.24 o 
 -10  13   2       13.63       13.53      4.99 o 
  -9  13   2        5.90        5.54      5.25 o 
  -8  13   2      182.31      187.57     14.35 o 
  -7  13   2       56.53       65.03      9.62 o 
  -6  13   2       53.78       47.79      8.45 o 
  -5  13   2       14.13       10.81      5.57 o 
  -4  13   2       13.98       15.73      5.96 o 
  -3  13   2       27.65       26.09      5.34 o 
  -2  13   2        0.66        0.36      3.02 o 
  -1  13   2        0.60        2.44      3.34 o 
   0  13   2       17.52       25.75      5.41 o 
   1  13   2       17.15       14.63      4.63 o 
   2  13   2       11.91       10.84      4.30 o 
   3  13   2        3.81        3.69      3.67 o 
   4  13   2      307.22      295.09     13.28 o 
   5  13   2       21.47       16.20      3.82 o 
   6  13   2        0.30        1.95      2.46 o 
   7  13   2       75.08       65.09     19.19 o 
   8  13   2        4.92        3.39      3.38 o 
   9  13   2       23.16       21.49      6.90 o 
  10  13   2        9.37        3.89      5.41 o 
  11  13   2       58.34       62.26     14.65 o 
  12  13   2        5.33        1.84      5.87 o 
  13  13   2        2.14        0.00      5.67 o 
  14  13   2        3.62        9.58      9.30 o 
 -14  14   2       34.42       31.02      7.36 o 
 -13  14   2       19.72       13.49      5.71 o 
 -12  14   2       11.59       17.16      5.80 o 
 -11  14   2       13.97       12.24      5.42 o 
 -10  14   2      114.10      115.29     12.79 o 
  -9  14   2      479.54      508.69     25.38 o 
  -8  14   2      261.20      274.31     17.63 o 
  -7  14   2      799.85      778.47     44.72 o 
  -6  14   2       71.23       77.88     14.51 o 
  -5  14   2       15.62        6.67      7.32 o 
  -4  14   2       38.31       21.83      6.97 o 
  -3  14   2      182.76      187.43     13.94 o 
  -2  14   2       66.72       64.49      7.69 o 
  -1  14   2       49.42       44.83      6.77 o 
   0  14   2      117.29      113.10      9.31 o 
   1  14   2       68.86       73.33      8.85 o 
   2  14   2        0.42        2.20      3.35 o 
   3  14   2      163.27      159.72     10.72 o 
   4  14   2       19.15       10.09      3.68 o 
   5  14   2       74.20       82.95      8.74 o 
   6  14   2      102.29      100.30      9.14 o 
   7  14   2       79.64       87.56      8.75 o 
   8  14   2       14.14        3.50      5.08 o 
   9  14   2        1.93        3.02      5.28 o 
  10  14   2       40.54       51.77      9.51 o 
  11  14   2        6.99       19.16     10.99 o 
  12  14   2       28.58       27.04     12.96 o 
  13  14   2       27.92       27.04     12.96 o 
 -13  15   2        0.90        0.83      4.90 o 
 -12  15   2       16.49       15.71      7.65 o 
 -11  15   2        2.27        3.13      5.74 o 
 -10  15   2        0.22        5.62      6.07 o 
  -9  15   2      101.00       99.71     20.43 o 
  -8  15   2       31.65       33.05      8.50 o 
  -7  15   2       34.27       23.75      7.62 o 
  -6  15   2       56.76       45.81      9.26 o 
  -5  15   2        7.73        5.60      5.37 o 
  -4  15   2      112.34       95.02     11.55 o 
  -3  15   2      163.04      147.93     13.45 o 
  -2  15   2        0.05        0.00      3.98 o 
  -1  15   2      300.18      293.78     14.47 o 
   0  15   2       76.89       77.72      8.56 o 
   1  15   2        1.72        1.91      3.82 o 
   2  15   2       13.16       13.38      4.95 o 
   3  15   2      182.90      172.52     11.41 o 
   4  15   2       64.65       56.23      7.64 o 
   5  15   2       21.25       18.22      5.39 o 
   6  15   2      191.48      190.11     12.24 o 
   7  15   2        4.77        9.72      5.04 o 
   8  15   2        1.89        5.02      5.41 o 
   9  15   2       94.35       98.71     12.22 o 
  10  15   2        0.08        6.20     10.14 o 
  11  15   2        4.88        5.63      9.86 o 
 -11  16   2       54.88       54.84     10.69 o 
 -10  16   2       93.18       85.77     12.42 o 
  -9  16   2        7.92        8.70      6.87 o 
  -8  16   2        0.04        4.20      6.09 o 
  -7  16   2       24.43       17.36      7.54 o 
  -6  16   2       53.35       58.05     10.54 o 
  -5  16   2        9.16        9.58      6.17 o 
  -4  16   2       41.68       53.70      9.96 o 
  -3  16   2       13.22       12.23      6.14 o 
  -2  16   2       15.08       19.13      7.02 o 
  -1  16   2        3.89        4.18      5.17 o 
   0  16   2       16.99        9.36      4.87 o 
   1  16   2       14.20       16.17      5.39 o 
   2  16   2        1.57        0.10      4.02 o 
   3  16   2       95.85       80.71      9.10 o 
   4  16   2       57.02       47.63      7.72 o 
   5  16   2       19.02       19.59      6.00 o 
   6  16   2       17.06       15.47      5.82 o 
   7  16   2       61.28       62.68     10.74 o 
   8  16   2        6.36        9.45      6.77 o 
   9  16   2       23.12       32.96      9.42 o 
  -8  17   2       61.19       59.36     11.19 o 
  -7  17   2        5.40        1.64      5.57 o 
  -6  17   2       76.12       72.95     11.82 o 
  -5  17   2        2.65        0.00      5.28 o 
  -4  17   2        7.77       12.52      6.63 o 
  -3  17   2       23.45       26.86      8.42 o 
  -2  17   2        9.34        3.19      5.77 o 
  -1  17   2       48.50       46.20      9.76 o 
   0  17   2        1.43        3.90      5.77 o 
   1  17   2        4.23        5.09      4.70 o 
   2  17   2       15.41       14.71      5.91 o 
   3  17   2       51.73       65.93      8.98 o 
   4  17   2       21.73       17.24      5.80 o 
   5  17   2       10.24       13.46      5.85 o 
   6  17   2        0.99        0.00      4.14 o 
   7  17   2       71.09      101.82     13.31 o 
  -4  18   2        0.51        0.00      9.44 o 
  -3  18   2        2.65        2.07      6.25 o 
  -2  18   2        0.96        4.10      5.97 o 
  -1  18   2        0.02        4.60      5.96 o 
   0  18   2        0.17        0.00      5.48 o 
   1  18   2        0.08        1.81      6.09 o 
   2  18   2       22.59       31.01     10.00 o 
   3  18   2        3.50        0.88      6.36 o 
 -22   1   3       10.67        8.59      6.22 o 
 -21   1   3       25.03       29.67      5.73 o 
 -20   1   3        2.16        1.56      3.30 o 
 -19   1   3        0.26        0.62      3.00 o 
 -18   1   3        5.86        3.60      3.00 o 
 -17   1   3        5.09        1.64      2.74 o 
 -16   1   3      131.94      129.96      7.64 o 
 -15   1   3      257.72      245.34      9.74 o 
 -14   1   3      454.51      458.55     12.59 o 
 -13   1   3      216.97      213.13      8.35 o 
 -12   1   3      100.36      114.81      6.02 o 
 -11   1   3      225.15      249.33      8.25 o 
 -10   1   3      458.37      485.63     27.43 o 
  -9   1   3     2590.05     2554.43     89.33 o 
  -8   1   3      207.33      224.14      5.55 o 
  -7   1   3     7378.85     7479.86    169.28 o 
  -6   1   3     1405.40     1333.27     37.76 o 
  -5   1   3       18.01       12.54      2.72 o 
  -4   1   3      798.39      816.68     12.27 o 
  -3   1   3     2230.67     2200.36     62.50 o 
  -2   1   3     1471.09     1518.10     34.77 o 
  -1   1   3      384.93      152.88    174.02 o 
   0   1   3      869.27      834.77     31.95 o 
   1   1   3      593.54      523.87      8.82 o 
   2   1   3       90.03      106.19      3.32 o 
   3   1   3      146.88      144.48      4.60 o 
   4   1   3      125.28      126.06      4.49 o 
   5   1   3       79.43       78.73      3.62 o 
   6   1   3     1212.36     1253.95     13.59 o 
   7   1   3      343.60      319.76      7.03 o 
   8   1   3       24.86       19.17      4.25 o 
   9   1   3      571.66      601.84     18.85 o 
  10   1   3      273.08      260.63     13.16 o 
  11   1   3      388.01      427.13     17.45 o 
  12   1   3      115.47      106.93      9.96 o 
  13   1   3       19.07       20.78      5.97 o 
  14   1   3     1044.25     1071.46     30.54 o 
  15   1   3      145.40      150.76     12.85 o 
  16   1   3      328.88      351.15     19.23 o 
  17   1   3       29.39       18.31      6.57 o 
  18   1   3      102.77       96.33     12.35 o 
  19   1   3        4.54        5.73      5.45 o 
  20   1   3        1.57        1.95      5.74 o 
 -22   2   3       18.94       10.38      8.73 o 
 -21   2   3        0.34        1.74      4.26 o 
 -20   2   3        0.19        0.00      3.22 o 
 -19   2   3        0.00        0.00      2.97 o 
 -18   2   3      105.27      108.92      7.90 o 
 -17   2   3       25.65       21.82      4.47 o 
 -16   2   3       18.30       14.88      3.50 o 
 -15   2   3        7.87        1.43      2.35 o 
 -14   2   3      155.25      134.91      7.65 o 
 -13   2   3      156.87      155.81      9.44 o 
 -12   2   3       18.10       11.10      4.19 o 
 -11   2   3       57.96       60.64      4.54 o 
 -10   2   3      828.74      734.38     16.22 o 
  -9   2   3     2274.52     2206.10     49.56 o 
  -8   2   3       43.86       32.58      2.56 o 
  -7   2   3     2122.51     2066.34     67.77 o 
  -6   2   3     4113.15     3886.54    118.69 o 
  -5   2   3       97.08      100.36      4.17 o 
  -4   2   3     1258.37     1220.83     33.38 o 
  -3   2   3        0.81        1.03      1.14 o 
  -2   2   3      171.12      168.28      6.12 o 
  -1   2   3     3324.89     2236.57    727.03 o 
   0   2   3     1333.03     1319.92     22.99 o 
   1   2   3     2357.39     2411.07     49.33 o 
   2   2   3      357.70      378.44     17.76 o 
   3   2   3     2126.78     2064.70     32.29 o 
   4   2   3     2142.39     2032.73     24.30 o 
   5   2   3      196.66      186.97      6.15 o 
   6   2   3     1238.20     1396.47     16.60 o 
   7   2   3     2426.69     2470.94     37.22 o 
   8   2   3       31.35       22.49      3.11 o 
   9   2   3       85.69       87.59      7.85 o 
  10   2   3      252.36      256.14     14.94 o 
  11   2   3        4.63        2.41      3.28 o 
  12   2   3       14.20       14.82      4.85 o 
  13   2   3        2.05        2.37      3.38 o 
  14   2   3      645.33      672.62     24.42 o 
  15   2   3      179.72      170.03     13.55 o 
  16   2   3       26.21       20.43      6.74 o 
  17   2   3       14.61        6.07      5.45 o 
  18   2   3       34.01       31.87      9.44 o 
  19   2   3       16.99       16.97      7.74 o 
  20   2   3       87.66       98.86     14.23 o 
 -21   3   3        5.86        2.74      5.61 o 
 -20   3   3       25.73       26.52      6.52 o 
 -19   3   3       62.11       67.61      6.99 o 
 -18   3   3       39.20       40.24      5.48 o 
 -17   3   3      294.09      299.89     11.69 o 
 -16   3   3      268.07      231.84     28.27 o 
 -15   3   3       86.76       75.85     18.93 o 
 -14   3   3      156.94      132.52      7.13 o 
 -13   3   3        4.24        4.06      2.43 o 
 -12   3   3       77.02       73.42      5.21 o 
 -11   3   3      261.48      253.41      8.41 o 
 -10   3   3      424.99      411.75     10.16 o 
  -9   3   3      525.15      507.19      9.13 o 
  -8   3   3       32.67       28.32      2.54 o 
  -7   3   3     3952.83     3893.55     87.77 o 
  -6   3   3     4971.85     5180.00    138.24 o 
  -5   3   3       84.21      119.12      6.24 o 
  -4   3   3        9.65        6.21      2.79 o 
  -3   3   3        4.36        6.02      1.75 o 
  -2   3   3      125.76      105.54      4.44 o 
  -1   3   3      830.37      865.18     20.23 o 
   0   3   3       83.17       82.33      3.31 o 
   1   3   3     4320.40     4290.72     90.89 o 
   2   3   3     1048.30     1081.03     24.13 o 
   3   3   3     7364.83     7563.69    119.99 o 
   4   3   3     1050.94     1095.57     30.17 o 
   5   3   3     1462.43     1605.14     15.57 o 
   6   3   3     3438.91     3565.90     53.81 o 
   7   3   3     1016.40     1053.90     16.18 o 
   8   3   3       91.06       79.30      6.21 o 
   9   3   3       59.87       55.49      6.65 o 
  10   3   3       79.80       81.00      8.07 o 
  11   3   3      244.40      212.57     12.54 o 
  12   3   3       81.02       76.00      8.65 o 
  13   3   3      169.06      171.05     12.45 o 
  14   3   3       17.32       20.03      6.14 o 
  15   3   3       45.71       47.94     12.54 o 
  16   3   3       15.26       15.91      6.22 o 
  17   3   3       71.69       82.16     11.55 o 
  18   3   3        8.50        8.35      5.68 o 
  19   3   3       73.27       76.21     11.85 o 
  20   3   3        0.88        2.12      6.36 o 
 -21   4   3        2.45        5.49      6.17 o 
 -20   4   3       64.72       61.26      8.34 o 
 -19   4   3      822.05      855.26     24.26 o 
 -18   4   3      348.88      345.82     15.35 o 
 -17   4   3       58.10       65.03      7.64 o 
 -16   4   3       59.73       63.98      6.03 o 
 -15   4   3       65.24       65.52      5.93 o 
 -14   4   3      215.27      222.72     10.29 o 
 -13   4   3      207.45      183.27      8.01 o 
 -12   4   3      529.22      501.62     15.19 o 
 -11   4   3        6.40       10.75      2.53 o 
 -10   4   3      141.09      141.97      8.85 o 
  -9   4   3     1263.86     1290.96     35.70 o 
  -8   4   3       52.89       55.87      3.31 o 
  -7   4   3      123.68      120.94      4.71 o 
  -6   4   3      333.87      313.09     13.82 o 
  -5   4   3       24.39       19.32      2.94 o 
  -4   4   3      835.31      836.52     14.45 o 
  -3   4   3      142.82      140.51      4.52 o 
  -2   4   3      990.44     1040.64     18.21 o 
  -1   4   3     1125.12     1211.31     26.88 o 
   0   4   3      233.18      247.33     10.02 o 
   1   4   3     2072.84     2133.95     59.34 o 
   2   4   3       33.92       27.50      2.36 o 
   3   4   3      527.22      511.55      8.25 o 
   4   4   3     4064.43     4376.69     87.42 o 
   5   4   3      131.99      141.00      5.87 o 
   6   4   3     4960.32     4887.59     46.75 o 
   7   4   3     7692.53     7912.81    165.68 o 
   8   4   3     1735.65     1880.28     28.36 o 
   9   4   3      276.60      275.22     10.07 o 
  10   4   3        9.79       13.44      3.41 o 
  11   4   3       84.78       73.02      6.55 o 
  12   4   3      192.57      205.07     10.29 o 
  13   4   3        1.91        0.56      2.47 o 
  14   4   3       17.22       10.42      3.89 o 
  15   4   3      194.73      225.32     15.24 o 
  16   4   3      139.94      125.33     12.59 o 
  17   4   3       52.00       40.10      8.82 o 
  18   4   3       54.20       33.56      8.45 o 
  19   4   3      283.78      341.20     21.19 o 
 -21   5   3       12.39       13.79      6.84 o 
 -20   5   3       12.43       14.91      5.77 o 
 -19   5   3       88.05      104.83      9.84 o 
 -18   5   3      157.01      177.41     11.61 o 
 -17   5   3        4.93        2.09      3.58 o 
 -16   5   3       47.95       54.29      7.08 o 
 -15   5   3      366.06      340.62     28.90 o 
 -14   5   3       24.87       25.49      6.27 o 
 -13   5   3        0.20        0.00      1.79 o 
 -12   5   3       31.65       24.67      3.94 o 
 -11   5   3       12.18       11.35      2.73 o 
 -10   5   3      251.80      244.17     10.05 o 
  -9   5   3     1135.09     1146.98     26.33 o 
  -8   5   3       29.72       35.73      3.27 o 
  -7   5   3      849.12      889.49     27.26 o 
  -6   5   3     5446.23     5717.60    177.98 o 
  -5   5   3     1245.83     1405.53     37.23 o 
  -4   5   3      122.22      129.90      6.23 o 
  -3   5   3      429.29      389.05     10.37 o 
  -2   5   3       20.62       26.02      4.03 o 
  -1   5   3       48.37       49.10      2.58 o 
   0   5   3      418.44      319.61     85.67 o 
   1   5   3      724.00      777.31     10.62 o 
   2   5   3     1553.16     1715.94     32.92 o 
   3   5   3       10.45        5.15      1.44 o 
   4   5   3        0.34        0.27      1.14 o 
   5   5   3       11.15       14.98      2.04 o 
   6   5   3      955.62      966.96     17.10 o 
   7   5   3      147.94      126.66      5.86 o 
   8   5   3      486.18      460.27     10.89 o 
   9   5   3       27.95       24.00      3.29 o 
  10   5   3       33.11       31.60      4.60 o 
  11   5   3       20.75       21.49      4.33 o 
  12   5   3        0.04        3.46      3.01 o 
  13   5   3       17.74       12.79      3.89 o 
  14   5   3       54.41       43.48      8.21 o 
  15   5   3       12.38       20.00      6.37 o 
  16   5   3       12.31        7.16      6.20 o 
  17   5   3       39.80       42.20      8.90 o 
  18   5   3       15.57       17.04      7.57 o 
  19   5   3        5.02        9.57      6.76 o 
 -20   6   3       30.01       28.18      6.64 o 
 -19   6   3      145.89      131.16     10.99 o 
 -18   6   3      196.81      203.85     12.84 o 
 -17   6   3        9.57        8.26      4.39 o 
 -16   6   3       29.70       27.69      5.74 o 
 -15   6   3      486.38      464.56     19.44 o 
 -14   6   3        0.17        0.00      2.52 o 
 -13   6   3       16.02       16.29      4.37 o 
 -12   6   3      113.65      113.59      8.12 o 
 -11   6   3       40.74       37.92      5.09 o 
 -10   6   3      447.51      451.36     14.15 o 
  -9   6   3        0.02        0.14      1.76 o 
  -8   6   3        2.26        1.12      1.72 o 
  -7   6   3      218.88      179.77      8.38 o 
  -6   6   3      127.71      118.21      6.66 o 
  -5   6   3     1591.37     1567.92     36.06 o 
  -4   6   3       33.63       24.45      3.58 o 
  -3   6   3       21.70       21.87      3.34 o 
  -2   6   3       47.27       64.96      4.82 o 
  -1   6   3      150.96      130.63      3.84 o 
   0   6   3     1222.64     1243.51     19.31 o 
   1   6   3      103.64      101.17      4.16 o 
   2   6   3        8.30        9.70      1.87 o 
   3   6   3      103.55       94.48      4.38 o 
   4   6   3       20.86       21.06      2.40 o 
   5   6   3      750.98      760.50     20.85 o 
   6   6   3        2.89        0.67      1.50 o 
   7   6   3     1198.33     1180.92     17.40 o 
   8   6   3      200.95      235.09      8.19 o 
   9   6   3        0.06        6.18      4.06 o 
  10   6   3      210.45      217.34      9.57 o 
  11   6   3       23.69       20.74      4.37 o 
  12   6   3      102.97       84.58      7.38 o 
  13   6   3       99.39       82.37     29.53 o 
  14   6   3       26.48       21.37      4.97 o 
  15   6   3      135.76      145.79     12.75 o 
  16   6   3        6.98       11.28      5.85 o 
  17   6   3        1.60        1.85      4.85 o 
  18   6   3        0.82        0.00      4.85 o 
  19   6   3       83.66      100.38     18.31 o 
 -20   7   3       20.66       12.56      6.82 o 
 -19   7   3        9.49        7.94      4.80 o 
 -18   7   3      283.53      320.57     19.83 o 
 -17   7   3       18.89        9.68      4.93 o 
 -16   7   3        9.64        4.91      3.80 o 
 -15   7   3       29.73       32.08      6.12 o 
 -14   7   3      104.31      113.24      9.00 o 
 -13   7   3       10.47       11.52      4.00 o 
 -12   7   3       63.85       54.52      6.38 o 
 -11   7   3       17.88       24.41      4.72 o 
 -10   7   3        3.99        2.96      2.73 o 
  -9   7   3     1045.10     1074.33     34.33 o 
  -8   7   3       82.06       83.45      5.56 o 
  -7   7   3      272.60      299.92     19.78 o 
  -6   7   3      232.93      243.56      9.69 o 
  -5   7   3      531.82      557.52     14.16 o 
  -4   7   3       75.19       81.26      5.84 o 
  -3   7   3     1099.78     1096.78     24.86 o 
  -2   7   3        6.82        5.83      2.33 o 
  -1   7   3      241.59      241.86      9.20 o 
   0   7   3      173.72      180.21      5.37 o 
   1   7   3      470.26      489.77     10.48 o 
   2   7   3      514.69      551.04     13.03 o 
   3   7   3      388.83      429.34      9.40 o 
   4   7   3      117.48      109.91      4.69 o 
   5   7   3       80.48       72.18      5.12 o 
   6   7   3        2.60        1.65      1.61 o 
   7   7   3      456.82      452.06     11.28 o 
   8   7   3       70.26       74.94      5.31 o 
   9   7   3      179.08      183.51      8.58 o 
  10   7   3       10.19        8.48      2.82 o 
  11   7   3        0.02        2.12      2.69 o 
  12   7   3       39.57       34.49      5.46 o 
  13   7   3       48.13       24.02     11.74 o 
  14   7   3      274.89      260.09     28.18 o 
  15   7   3        2.36        5.12      4.58 o 
  16   7   3        0.90        1.72      4.85 o 
  17   7   3       82.72       71.36     10.82 o 
  18   7   3       12.13        7.74      6.74 o 
 -19   8   3       26.18       33.68      7.42 o 
 -18   8   3        1.71        1.03      4.39 o 
 -17   8   3       50.26       58.70      8.11 o 
 -16   8   3      102.24      116.78     11.99 o 
 -15   8   3       16.85       15.97      4.93 o 
 -14   8   3      158.17      150.15     10.22 o 
 -13   8   3       50.56       59.13      6.99 o 
 -12   8   3      214.25      205.17     12.22 o 
 -11   8   3      132.45      124.52     18.80 o 
 -10   8   3      112.28      116.29      8.13 o 
  -9   8   3      313.99      292.27     12.54 o 
  -8   8   3      251.67      262.24      9.52 o 
  -7   8   3     1625.20     1707.04     37.21 o 
  -6   8   3      725.95      757.20     17.59 o 
  -5   8   3      665.64      661.84     16.18 o 
  -4   8   3       32.22       32.02      4.49 o 
  -3   8   3      228.84      241.85      9.75 o 
  -2   8   3      568.58      562.74     21.17 o 
  -1   8   3      524.17      523.35     13.77 o 
   0   8   3       62.34       51.51      4.96 o 
   1   8   3       39.59       44.55      3.40 o 
   2   8   3        1.01        0.33      1.39 o 
   3   8   3      428.85      384.40     10.26 o 
   4   8   3      281.32      271.49      7.36 o 
   5   8   3      154.38      158.54      5.92 o 
   6   8   3       12.14       15.97      2.60 o 
   7   8   3      162.47      151.52      7.07 o 
   8   8   3      118.48      128.09      6.75 o 
   9   8   3      117.14      116.98      6.73 o 
  10   8   3        4.42        0.28      2.23 o 
  11   8   3      184.24      177.55     10.03 o 
  12   8   3       96.31       91.44      7.96 o 
  13   8   3      107.97       76.96     20.71 o 
  14   8   3       11.25       19.90      6.34 o 
  15   8   3        4.48        5.29      5.05 o 
  16   8   3       11.71        9.22      5.94 o 
  17   8   3       40.21       46.75     10.00 o 
  18   8   3        2.66        0.44      5.00 o 
 -19   9   3        7.91        5.69      5.21 o 
 -18   9   3        9.77       11.86      5.49 o 
 -17   9   3       62.90       54.70      8.19 o 
 -16   9   3        2.38        2.09      3.69 o 
 -15   9   3       11.42        4.13      3.93 o 
 -14   9   3        9.64        6.04      4.03 o 
 -13   9   3        4.75        0.90      3.22 o 
 -12   9   3      225.10      212.03     13.77 o 
 -11   9   3        7.08        6.23      3.71 o 
 -10   9   3      444.62      433.91     29.96 o 
  -9   9   3       48.54       55.66      6.43 o 
  -8   9   3       58.65       66.47      5.69 o 
  -7   9   3      297.23      329.25     12.61 o 
  -6   9   3      114.56      125.09     10.82 o 
  -5   9   3      154.34      149.99      8.46 o 
  -4   9   3       30.59       27.04      4.55 o 
  -3   9   3       21.31       35.80      4.86 o 
  -2   9   3      179.49      202.60     11.55 o 
  -1   9   3      142.94      135.12      7.69 o 
   0   9   3      224.73      214.06      9.43 o 
   1   9   3       30.91       29.07      4.28 o 
   2   9   3       11.26       15.91      3.47 o 
   3   9   3       40.39       30.27      3.39 o 
   4   9   3      109.34      107.59      5.16 o 
   5   9   3       22.72       24.24      3.11 o 
   6   9   3      256.48      271.06      9.57 o 
   7   9   3       89.78       86.05      5.92 o 
   8   9   3       30.31       29.33      4.14 o 
   9   9   3      196.55      178.17      8.36 o 
  10   9   3        0.04        0.00      2.32 o 
  11   9   3       49.66       36.52      5.59 o 
  12   9   3        5.50        3.97      3.39 o 
  13   9   3      282.64      271.12     16.34 o 
  14   9   3        1.47        0.00      3.97 o 
  15   9   3        1.66        0.00      4.17 o 
  16   9   3        5.36        7.96      6.14 o 
  17   9   3       28.88       31.21      8.62 o 
 -18  10   3       18.30       13.04      5.74 o 
 -17  10   3      164.77      158.55     12.18 o 
 -16  10   3        5.97        8.02      4.77 o 
 -15  10   3        5.02        3.08      4.04 o 
 -14  10   3        3.69        5.59      4.10 o 
 -13  10   3       24.60       13.29      4.63 o 
 -12  10   3        4.13        0.00      2.95 o 
 -11  10   3        2.28        2.90      3.36 o 
 -10  10   3       30.78       32.16      5.84 o 
  -9  10   3       72.44       73.27      7.35 o 
  -8  10   3       41.25       38.71      5.84 o 
  -7  10   3       94.73       94.94      7.82 o 
  -6  10   3       31.82       36.02      5.46 o 
  -5  10   3       69.54       72.43      6.82 o 
  -4  10   3      116.24      113.22      7.81 o 
  -3  10   3      172.90      170.41     13.06 o 
  -2  10   3       38.04       46.44      5.67 o 
  -1  10   3      145.25      156.37     11.82 o 
   0  10   3     1113.50     1085.51     22.81 o 
   1  10   3       73.33       68.77      6.33 o 
   2  10   3       16.29       15.37      3.85 o 
   3  10   3      421.24      409.79     17.05 o 
   4  10   3      477.97      473.07     12.50 o 
   5  10   3       24.47       20.10      3.60 o 
   6  10   3      263.07      257.25      8.26 o 
   7  10   3        5.73        3.71      2.69 o 
   8  10   3       29.59       25.41      4.32 o 
   9  10   3      516.63      486.90     13.71 o 
  10  10   3      185.67      198.41      9.32 o 
  11  10   3      163.26      149.64      8.40 o 
  12  10   3        3.88        3.13      3.51 o 
  13  10   3       14.20       11.51      5.85 o 
  14  10   3       78.51       80.47     10.76 o 
  15  10   3       69.62       82.83     11.25 o 
  16  10   3       12.32       19.69      7.44 o 
 -17  11   3       55.08       58.49      8.82 o 
 -16  11   3        8.11        2.11      4.52 o 
 -15  11   3       67.13       61.78      8.54 o 
 -14  11   3        6.83        1.73      4.25 o 
 -13  11   3      148.67      135.34     12.07 o 
 -12  11   3        1.32        0.00      3.43 o 
 -11  11   3       15.42       13.29      4.77 o 
 -10  11   3       14.97        6.93      3.94 o 
  -9  11   3        8.39        5.79      4.77 o 
  -8  11   3       93.00      102.70     10.76 o 
  -7  11   3      213.31      229.25     11.53 o 
  -6  11   3     2413.47     2366.06     75.24 o 
  -5  11   3      520.02      544.14     17.04 o 
  -4  11   3        1.14        0.00      2.82 o 
  -3  11   3       23.22       18.06      4.61 o 
  -2  11   3        5.58        1.12      2.85 o 
  -1  11   3       82.25       79.63      7.15 o 
   0  11   3      452.65      455.72     14.98 o 
   1  11   3      122.14      121.89      8.34 o 
   2  11   3       44.25       47.75      6.05 o 
   3  11   3     1193.49     1212.18     23.93 o 
   4  11   3        1.76        1.02      2.34 o 
   5  11   3     1194.01     1198.27     20.70 o 
   6  11   3      718.32      685.05     16.78 o 
   7  11   3      578.90      592.18     17.95 o 
   8  11   3       16.22       12.07      4.46 o 
   9  11   3       21.54       19.93      4.21 o 
  10  11   3       23.76       25.74      4.64 o 
  11  11   3       27.52       26.48      4.95 o 
  12  11   3       37.65       37.03      6.21 o 
  13  11   3        7.56       11.20      6.06 o 
  14  11   3       20.85       15.52     13.10 o 
  15  11   3       17.56       21.84      7.65 o 
 -16  12   3      103.51      121.26     16.24 o 
 -15  12   3        0.02        0.00      4.26 o 
 -14  12   3       34.10       44.80      7.69 o 
 -13  12   3      106.56      104.74     10.10 o 
 -12  12   3       48.24       57.09      7.87 o 
 -11  12   3        4.08        3.47      4.23 o 
 -10  12   3        4.12        1.33      5.01 o 
  -9  12   3       69.66       59.38      9.46 o 
  -8  12   3        6.57        7.34      5.57 o 
  -7  12   3        6.06        8.74      4.42 o 
  -6  12   3       45.42       38.07      6.45 o 
  -5  12   3       50.51       50.39      6.87 o 
  -4  12   3        0.39        3.65      3.55 o 
  -3  12   3        0.06        0.00      2.46 o 
  -2  12   3        5.19        5.86      3.42 o 
  -1  12   3       33.65       32.38      5.54 o 
   0  12   3       32.11       31.26      5.36 o 
   1  12   3      293.04      307.41     18.71 o 
   2  12   3      115.44      134.18      9.21 o 
   3  12   3      889.64      918.14     22.08 o 
   4  12   3     3163.54     3162.33     40.85 o 
   5  12   3      438.98      364.53     32.36 o 
   6  12   3      480.54      434.16     15.91 o 
   7  12   3      133.40      130.96     15.09 o 
   8  12   3      470.04      480.91     16.95 o 
   9  12   3        0.00        1.37      3.62 o 
  10  12   3       12.14        6.28      4.28 o 
  11  12   3        0.10        5.12      4.34 o 
  12  12   3        0.71        2.25      7.32 o 
  13  12   3        0.33        3.94      7.89 o 
  14  12   3        5.09        3.84      5.13 o 
 -15  13   3        0.04        3.40      5.04 o 
 -14  13   3        2.08        0.00      4.27 o 
 -13  13   3        4.38        0.00      4.45 o 
 -12  13   3        4.99        0.82      5.45 o 
 -11  13   3       20.74       15.87      7.16 o 
 -10  13   3       45.01       49.64      9.42 o 
  -9  13   3       12.22        7.19      5.65 o 
  -8  13   3       34.88       37.80      8.57 o 
  -7  13   3      433.83      420.62     20.83 o 
  -6  13   3     1509.03     1540.35     47.66 o 
  -5  13   3      737.07      733.58     26.62 o 
  -4  13   3       12.34        8.51      4.34 o 
  -3  13   3      258.22      266.39     13.07 o 
  -2  13   3       60.90       60.09      7.19 o 
  -1  13   3      215.20      211.57     11.64 o 
   0  13   3      206.25      202.34     11.38 o 
   1  13   3      438.15      459.27     16.58 o 
   2  13   3      174.35      184.84     10.99 o 
   3  13   3       36.21       33.71      6.00 o 
   4  13   3       11.05       10.00      3.87 o 
   5  13   3       64.29       65.34      7.73 o 
   6  13   3      408.96      381.04     15.46 o 
   7  13   3      437.92      429.90     16.53 o 
   8  13   3      457.39      439.40     17.24 o 
   9  13   3       56.98       59.67      7.80 o 
  10  13   3      227.06      227.28     12.83 o 
  11  13   3        7.00        6.28      4.80 o 
  12  13   3       31.89       20.56     10.71 o 
 -14  14   3        5.54        8.58      5.63 o 
 -13  14   3        0.00        0.13      5.28 o 
 -12  14   3       10.99        3.87      5.97 o 
 -11  14   3       12.55       10.32      6.54 o 
 -10  14   3        0.19        0.00      4.87 o 
  -9  14   3       41.35       36.05      8.86 o 
  -8  14   3        6.42       13.08      6.29 o 
  -7  14   3      102.47      115.46     12.59 o 
  -6  14   3        6.40        7.34      5.65 o 
  -5  14   3        0.09        0.80      3.97 o 
  -4  14   3       40.96       38.54      6.82 o 
  -3  14   3       14.64       15.67      5.13 o 
  -2  14   3        3.33        3.79      3.65 o 
  -1  14   3        1.23        1.02      3.51 o 
   0  14   3       77.50       81.73      8.46 o 
   1  14   3       82.07       78.26      8.15 o 
   2  14   3       43.30       42.09      6.81 o 
   3  14   3        0.17        0.00      3.60 o 
   4  14   3      156.54      157.38      9.28 o 
   5  14   3      106.51      106.50      8.01 o 
   6  14   3        7.67        6.42      4.33 o 
   7  14   3       59.70       70.18     11.76 o 
   8  14   3      139.96      133.62     10.71 o 
   9  14   3       41.20       37.01      8.70 o 
  10  14   3        1.39        2.72      5.53 o 
  11  14   3       73.83       74.12     11.33 o 
 -12  15   3        4.50        0.00      5.77 o 
 -11  15   3        2.96        0.00      5.74 o 
 -10  15   3       33.48       27.92      8.25 o 
  -9  15   3       11.92       24.54      8.07 o 
  -8  15   3       57.61       50.98      9.95 o 
  -7  15   3       41.63       39.14      9.16 o 
  -6  15   3       45.29       33.44      8.34 o 
  -5  15   3       57.29       60.52     10.26 o 
  -4  15   3       72.81       78.01      9.29 o 
  -3  15   3       93.15      103.65      9.91 o 
  -2  15   3       29.41       25.70      6.16 o 
  -1  15   3       38.64       28.04      6.36 o 
   0  15   3       10.83        9.05      4.60 o 
   1  15   3        0.43        0.00      3.81 o 
   2  15   3       15.03        4.68      4.10 o 
   3  15   3       42.00       54.01      7.62 o 
   4  15   3        0.52        0.00      3.27 o 
   5  15   3       11.84        6.71      4.02 o 
   6  15   3        1.03        2.37      5.16 o 
   7  15   3      176.74      166.43     15.11 o 
   8  15   3        1.21        3.79      5.67 o 
   9  15   3      103.26      121.98     13.55 o 
  10  15   3        0.04        5.19      6.34 o 
 -10  16   3        0.06        3.18      6.17 o 
  -9  16   3        3.87        7.16      6.87 o 
  -8  16   3       15.78       12.66      7.14 o 
  -7  16   3        2.87        0.00      5.58 o 
  -6  16   3        4.09        0.44      5.17 o 
  -5  16   3       10.34       11.92      6.42 o 
  -4  16   3      112.91      124.95     13.74 o 
  -3  16   3       10.53        8.83      4.88 o 
  -2  16   3        1.68        2.75      4.55 o 
  -1  16   3       30.80       34.87      7.26 o 
   0  16   3       10.52       11.66      5.24 o 
   1  16   3        0.82        1.09      4.12 o 
   2  16   3        5.54        2.97      4.32 o 
   3  16   3        1.86        0.96      4.30 o 
   4  16   3        0.00        0.00      4.11 o 
   5  16   3        0.57        2.10      5.25 o 
   6  16   3       82.60       92.42     12.45 o 
   7  16   3        0.99        0.00      5.17 o 
   8  16   3       78.24      104.46     13.51 o 
  -7  17   3        0.59        0.00      6.07 o 
  -6  17   3        2.79        4.13      6.14 o 
  -5  17   3        8.16        9.74      8.45 o 
  -4  17   3        5.50        0.17      5.37 o 
  -3  17   3       15.56       17.22      7.37 o 
  -2  17   3        4.41        7.48      5.14 o 
  -1  17   3        1.10        1.22      4.54 o 
   0  17   3        4.35       11.81      5.44 o 
   1  17   3        1.36        2.35      4.80 o 
   2  17   3       21.11       19.22      6.16 o 
   3  17   3        9.06        0.00      4.31 o 
   4  17   3        1.04        0.75      4.59 o 
   5  17   3       10.60       12.25      7.77 o 
 -21   0   4       32.01       30.00      8.37 o 
 -20   0   4        0.45        4.04      5.08 o 
 -19   0   4       10.10        6.85      4.95 o 
 -18   0   4      250.54      233.30     15.40 o 
 -17   0   4       23.75       26.89      6.56 o 
 -16   0   4      507.81      452.83     19.58 o 
 -15   0   4       99.26       92.39      9.44 o 
 -14   0   4      593.60      598.98     20.92 o 
 -13   0   4      130.69      117.85     10.99 o 
 -12   0   4      838.28      792.50     52.08 o 
 -11   0   4        0.00        0.00      2.70 o 
 -10   0   4      521.20      526.44     27.08 o 
  -9   0   4        0.66        0.00      1.46 o 
  -8   0   4     5383.72     5421.59    131.91 o 
  -7   0   4     5546.82     5630.84    181.30 o 
  -6   0   4     1730.11     2021.14     43.79 o 
  -5   0   4        7.46        6.41      4.65 o 
  -4   0   4      853.57      809.99     24.87 o 
  -3   0   4     3507.20     3586.45     50.55 o 
  -2   0   4       59.25       66.78      7.04 o 
  -1   0   4      422.96      242.96     11.85 o 
   0   0   4       68.85       77.24      5.05 o 
   1   0   4      556.59      586.99     12.68 o 
   2   0   4     3666.63     3543.43     30.52 o 
   3   0   4     1668.74     1569.06     36.13 o 
   4   0   4     3718.69     3601.01    100.13 o 
   5   0   4        5.33        7.32      4.23 o 
   6   0   4     1019.30     1050.06     33.06 o 
   7   0   4      629.39      616.91     26.53 o 
   8   0   4       79.97       78.33     10.99 o 
   9   0   4      780.78      907.77     34.72 o 
  10   0   4      469.04      451.80     25.95 o 
  11   0   4     1415.14     1443.36     46.92 o 
  12   0   4       17.75       38.88     10.70 o 
  13   0   4     1460.60     1509.18     51.99 o 
  14   0   4      351.58      347.86     26.50 o 
  15   0   4      564.81      587.41     34.97 o 
  16   0   4       16.78       12.68      8.45 o 
  17   0   4      142.64      140.32     20.29 o 
  18   0   4        0.05        5.92      7.89 o 
  19   0   4       36.85       34.93     14.09 o 
 -21   1   4        1.74        2.12      3.92 o 
 -20   1   4       31.79       34.06      5.88 o 
 -19   1   4        0.61        3.22      3.37 o 
 -18   1   4       18.15       20.72      4.59 o 
 -17   1   4       63.48       63.33      6.24 o 
 -16   1   4      481.47      446.49     13.74 o 
 -15   1   4      207.08      194.99      9.02 o 
 -14   1   4       54.20       56.46      5.27 o 
 -13   1   4      347.60      288.59     24.33 o 
 -12   1   4        5.68        2.24      1.64 o 
 -11   1   4     1492.15     1410.73     43.51 o 
 -10   1   4     1512.43     1362.76     58.92 o 
  -9   1   4     1974.29     1886.44     52.90 o 
  -8   1   4     1968.85     1981.78     58.27 o 
  -7   1   4        0.81        0.97      1.10 o 
  -6   1   4      326.48      354.06      9.54 o 
  -5   1   4     1118.21     1237.02     17.50 o 
  -4   1   4      282.55      294.91      9.19 o 
  -3   1   4     2277.25     2290.88     31.52 o 
  -2   1   4     2901.50     2894.41     54.99 o 
  -1   1   4      303.00      163.15    151.03 o 
   0   1   4      154.57      149.74      5.37 o 
   1   1   4        3.77        5.80      1.49 o 
   2   1   4      313.60      339.93      6.70 o 
   3   1   4      118.75      132.72      4.12 o 
   4   1   4      166.41      157.89      5.70 o 
   5   1   4        0.57        0.00      1.39 o 
   6   1   4      504.13      515.78     16.46 o 
   7   1   4       37.41       25.53      4.88 o 
   8   1   4      133.17      134.14      9.56 o 
   9   1   4        0.24        0.00      3.08 o 
  10   1   4      895.10      892.84     47.85 o 
  11   1   4       48.00       61.43      8.34 o 
  12   1   4       17.29       21.80      5.96 o 
  13   1   4      479.49      499.85     21.53 o 
  14   1   4      497.01      526.25     29.33 o 
  15   1   4       36.27       27.46      8.31 o 
  16   1   4        7.97       10.25      6.27 o 
  17   1   4       74.46       89.03     11.95 o 
  18   1   4        5.82        1.89      5.05 o 
  19   1   4        6.85       12.18      7.10 o 
 -21   2   4        0.88        5.67      4.73 o 
 -20   2   4        0.52        0.00      3.94 o 
 -19   2   4        0.01        0.00      3.52 o 
 -18   2   4       13.64        5.79      3.32 o 
 -17   2   4      190.26      187.72      9.60 o 
 -16   2   4      351.46      322.47     17.41 o 
 -15   2   4      274.25      279.74     12.71 o 
 -14   2   4      532.24      485.33     26.76 o 
 -13   2   4       99.67      100.79      6.44 o 
 -12   2   4       77.20       70.62      5.35 o 
 -11   2   4      684.52      652.45     15.40 o 
 -10   2   4      364.00      349.56      8.04 o 
  -9   2   4       33.98       36.05      2.94 o 
  -8   2   4        3.17        3.33      1.24 o 
  -7   2   4       40.62       45.88      3.32 o 
  -6   2   4      513.63      556.17     12.29 o 
  -5   2   4      369.32      368.88      9.87 o 
  -4   2   4       29.69       39.72      4.85 o 
  -3   2   4        5.16       18.17      2.87 o 
  -2   2   4     3227.91     3213.80     63.61 o 
  -1   2   4       52.27       57.36      3.25 o 
   0   2   4      557.35      559.09     11.35 o 
   1   2   4      431.07      449.87      8.92 o 
   2   2   4        8.83        7.86      1.59 o 
   3   2   4       42.56       49.81      2.83 o 
   4   2   4     1216.10     1186.31     16.17 o 
   5   2   4        3.82        5.15      1.98 o 
   6   2   4      128.63      139.64      5.85 o 
   7   2   4       76.93       79.55      7.61 o 
   8   2   4        1.43        1.41      2.59 o 
   9   2   4     1085.60     1128.43     38.98 o 
  10   2   4      272.57      291.14     14.82 o 
  11   2   4       18.13       14.56      5.17 o 
  12   2   4      320.15      316.33     28.05 o 
  13   2   4      215.00      223.79     25.51 o 
  14   2   4        0.26        0.00      4.05 o 
  15   2   4        6.46        4.08      4.78 o 
  16   2   4       11.61        8.13      5.37 o 
  17   2   4        0.64        5.35      5.78 o 
  18   2   4       14.95       14.19      7.22 o 
  19   2   4       25.87       26.07      8.66 o 
 -21   3   4       15.57       22.49      6.42 o 
 -20   3   4        8.80        3.14      4.37 o 
 -19   3   4        0.49        0.00      3.89 o 
 -18   3   4       94.65       92.02      9.10 o 
 -17   3   4        2.39        2.73      3.75 o 
 -16   3   4      700.23      709.90     28.42 o 
 -15   3   4     1277.82     1277.88     22.26 o 
 -14   3   4        3.63        0.00      2.43 o 
 -13   3   4        0.83        1.32      2.27 o 
 -12   3   4       11.55       13.15      3.08 o 
 -11   3   4       64.34       56.61      4.58 o 
 -10   3   4      306.60      289.97     11.74 o 
  -9   3   4        9.46        5.67      1.73 o 
  -8   3   4      366.44      404.15     12.05 o 
  -7   3   4      396.47      439.83     13.07 o 
  -6   3   4        7.76        4.07      2.04 o 
  -5   3   4      843.00      865.74     20.68 o 
  -4   3   4        0.05        1.83      1.61 o 
  -3   3   4     4138.90     4450.65     67.58 o 
  -2   3   4     4729.88     4654.42     65.63 o 
  -1   3   4      177.26      191.75      5.64 o 
   0   3   4       66.04       61.96      3.70 o 
   1   3   4      435.82      522.73      9.33 o 
   2   3   4     1398.86     1432.53     35.97 o 
   3   3   4       46.96       53.63      3.16 o 
   4   3   4     1517.61     1568.21     22.31 o 
   5   3   4      116.55      125.57      5.96 o 
   6   3   4     1039.77      989.31     23.13 o 
   7   3   4      317.92      359.42     21.99 o 
   8   3   4        0.39        0.80      2.70 o 
   9   3   4       19.56       13.30      4.93 o 
  10   3   4        4.82        5.21      3.68 o 
  11   3   4      310.57      324.11     29.32 o 
  12   3   4       87.93       83.70      9.65 o 
  13   3   4      210.83      232.01     14.93 o 
  14   3   4       76.79       72.67      9.96 o 
  15   3   4       48.47       38.82     11.13 o 
  16   3   4        0.98        0.74      4.97 o 
  17   3   4       65.01       69.54     11.05 o 
  18   3   4        7.97        9.73      6.94 o 
 -21   4   4       22.95       25.98      6.85 o 
 -20   4   4        0.01        0.35      4.35 o 
 -19   4   4        0.54        0.00      3.44 o 
 -18   4   4       18.03       16.45      5.57 o 
 -17   4   4       18.26        9.99      4.60 o 
 -16   4   4      152.39      165.07     10.91 o 
 -15   4   4      111.02      112.97      9.23 o 
 -14   4   4      213.80      220.35     11.43 o 
 -13   4   4       15.65       11.58      3.88 o 
 -12   4   4        4.88        6.59      3.29 o 
 -11   4   4       17.27       17.68      3.13 o 
 -10   4   4      154.66      158.39      7.36 o 
  -9   4   4       44.25       40.10      3.25 o 
  -8   4   4       10.06        7.55      1.76 o 
  -7   4   4       49.15       49.77      4.57 o 
  -6   4   4       15.87       10.07      2.65 o 
  -5   4   4      715.27      768.81     20.18 o 
  -4   4   4      288.61      317.15      9.76 o 
  -3   4   4       37.94       54.91      3.28 o 
  -2   4   4     2673.88     2834.24     32.55 o 
  -1   4   4      243.52      234.18     48.30 o 
   0   4   4      589.32      646.31     11.41 o 
   1   4   4     3951.11     4416.09     77.14 o 
   2   4   4      381.59      449.39     11.68 o 
   3   4   4      280.41      302.85      7.83 o 
   4   4   4       25.36       32.24      2.52 o 
   5   4   4      262.06      274.17      7.98 o 
   6   4   4        8.19        8.69      2.34 o 
   7   4   4      342.11      333.63      9.17 o 
   8   4   4      127.50      126.92      7.66 o 
   9   4   4        7.59        8.94      3.24 o 
  10   4   4       54.56       55.83      6.12 o 
  11   4   4        5.05        1.61      3.16 o 
  12   4   4      147.79      151.51      9.64 o 
  13   4   4       17.82       15.48      4.84 o 
  14   4   4        8.32        8.51      4.06 o 
  15   4   4       28.81       27.11      5.96 o 
  16   4   4       24.84       21.52      8.31 o 
  17   4   4        5.34        2.73      5.21 o 
  18   4   4       30.86       35.73      9.16 o 
 -20   5   4       54.98       59.64      8.62 o 
 -19   5   4        4.63        3.39      4.47 o 
 -18   5   4      197.20      186.12     33.25 o 
 -17   5   4       31.61       12.18      6.62 o 
 -16   5   4      105.92       90.25     10.62 o 
 -15   5   4      273.75      254.65     17.19 o 
 -14   5   4        2.98        9.38      5.21 o 
 -13   5   4      108.12       92.44      9.71 o 
 -12   5   4        5.20        3.75      4.51 o 
 -11   5   4        5.79        5.10      2.54 o 
 -10   5   4      147.67      145.76      7.00 o 
  -9   5   4       17.18       11.69      2.77 o 
  -8   5   4        0.04        0.00      1.43 o 
  -7   5   4       28.12       20.79      3.60 o 
  -6   5   4       19.49       28.92      3.92 o 
  -5   5   4       82.62       93.11      5.95 o 
  -4   5   4      306.03      308.93     10.46 o 
  -3   5   4      127.78      129.61      4.13 o 
  -2   5   4      484.31      498.68     10.83 o 
  -1   5   4      361.72      337.32     64.36 o 
   0   5   4       65.63       72.37      3.77 o 
   1   5   4      357.22      393.78     14.13 o 
   2   5   4      242.88      244.27     12.65 o 
   3   5   4      633.69      626.76     14.02 o 
   4   5   4       66.82       73.15      3.76 o 
   5   5   4      622.40      682.02     19.21 o 
   6   5   4      958.04      922.15     30.00 o 
   7   5   4      107.71      114.07      5.87 o 
   8   5   4      101.08       96.14      7.01 o 
   9   5   4        0.67        1.66      2.59 o 
  10   5   4        1.23        1.69      2.80 o 
  11   5   4      270.78      264.92     12.06 o 
  12   5   4      202.29      181.85     10.54 o 
  13   5   4       25.81       18.40      4.90 o 
  14   5   4       16.06        6.29      3.80 o 
  15   5   4        7.27        5.32      4.08 o 
  16   5   4       13.52        9.21      5.85 o 
  17   5   4       14.63       16.39      7.07 o 
  18   5   4       14.43       12.69      7.10 o 
 -20   6   4       25.07       15.55      5.77 o 
 -19   6   4       31.76       33.32      7.05 o 
 -18   6   4        3.90        4.00      4.49 o 
 -17   6   4      139.85      140.22     10.73 o 
 -16   6   4       57.67       45.17      6.91 o 
 -15   6   4       37.89       35.45      6.25 o 
 -14   6   4       58.43       45.76      9.13 o 
 -13   6   4      148.65      141.40     12.01 o 
 -12   6   4       35.29       30.17      5.37 o 
 -11   6   4       22.89       26.33      3.99 o 
 -10   6   4      478.04      484.77     18.97 o 
  -9   6   4       56.80       51.21      4.77 o 
  -8   6   4        7.21        9.78      3.24 o 
  -7   6   4        0.35        0.09      1.95 o 
  -6   6   4        0.14        0.60      1.94 o 
  -5   6   4       40.38       38.65      4.49 o 
  -4   6   4      240.95      219.12      9.06 o 
  -3   6   4     1287.66     1313.01     45.60 o 
  -2   6   4      867.44      907.20     32.35 o 
  -1   6   4       52.45       61.08      3.33 o 
   0   6   4      353.05      422.03      9.93 o 
   1   6   4       41.72       45.66      3.42 o 
   2   6   4       18.63       24.90      2.75 o 
   3   6   4       12.33       11.16      2.81 o 
   4   6   4       80.72       89.63      4.22 o 
   5   6   4        0.64        0.34      1.52 o 
   6   6   4      127.15      127.07      6.26 o 
   7   6   4       43.56       49.13      4.49 o 
   8   6   4        0.13        0.00      2.33 o 
   9   6   4      403.17      387.70     13.73 o 
  10   6   4     1353.25     1301.32     52.29 o 
  11   6   4      454.28      454.50     15.76 o 
  12   6   4      196.59      163.74     10.22 o 
  13   6   4      357.55      321.72     14.21 o 
  14   6   4        5.99        9.90      4.57 o 
  15   6   4       81.63       66.83     10.26 o 
  16   6   4        3.27        0.00      4.85 o 
  17   6   4       27.48       33.58      8.85 o 
  18   6   4        0.17        0.00      5.38 o 
 -19   7   4       11.45       15.89      6.00 o 
 -18   7   4       12.83       10.97      5.32 o 
 -17   7   4       54.64       57.06      8.07 o 
 -16   7   4        0.08        0.21      3.47 o 
 -15   7   4       90.36       86.04      8.64 o 
 -14   7   4      141.26      136.43      9.98 o 
 -13   7   4       98.00       87.86      8.17 o 
 -12   7   4        0.95        0.00      2.94 o 
 -11   7   4      432.95      431.65     32.64 o 
 -10   7   4      192.08      187.14      8.43 o 
  -9   7   4       21.98       21.50      3.66 o 
  -8   7   4       20.19       21.04      4.17 o 
  -7   7   4      148.29      163.17      8.66 o 
  -6   7   4      290.28      324.63     11.59 o 
  -5   7   4      293.38      315.25     12.37 o 
  -4   7   4       53.08       64.98      5.75 o 
  -3   7   4     1628.65     1708.16     57.49 o 
  -2   7   4       79.06       80.49      6.01 o 
  -1   7   4        0.02        0.99      1.97 o 
   0   7   4       62.05       20.28     15.01 o 
   1   7   4      458.68      475.05     12.50 o 
   2   7   4       70.67       70.02      4.68 o 
   3   7   4        5.44        7.60      2.97 o 
   4   7   4        5.80        6.65      1.94 o 
   5   7   4        0.30        2.30      1.92 o 
   6   7   4       10.06       15.72      3.12 o 
   7   7   4      183.12      192.87      7.93 o 
   8   7   4       56.08       51.91      4.95 o 
   9   7   4      769.44      742.49     42.39 o 
  10   7   4      451.89      484.28     25.42 o 
  11   7   4        0.46        8.21      8.71 o 
  12   7   4       51.50       33.63      5.96 o 
  13   7   4        3.28        1.94      3.46 o 
  14   7   4       75.67       80.55      8.53 o 
  15   7   4        1.42        0.00      4.65 o 
  16   7   4        5.22        2.82      5.28 o 
  17   7   4        3.08        0.00      5.13 o 
 -19   8   4       60.04       61.17      9.07 o 
 -18   8   4       32.91       33.48      7.26 o 
 -17   8   4        2.40        3.00      4.26 o 
 -16   8   4       77.37       62.85      8.22 o 
 -15   8   4       62.99       68.29     13.17 o 
 -14   8   4       25.57       22.34      5.58 o 
 -13   8   4       15.89       13.36      4.52 o 
 -12   8   4       40.88       37.29      6.05 o 
 -11   8   4       29.23       28.19      5.27 o 
 -10   8   4        2.53        0.00      2.25 o 
  -9   8   4        0.08        0.61      2.72 o 
  -8   8   4      129.55      139.76      8.64 o 
  -7   8   4      442.26      467.99     17.45 o 
  -6   8   4        5.74        7.74      3.23 o 
  -5   8   4        0.75        2.66      2.71 o 
  -4   8   4       83.23       87.29      6.76 o 
  -3   8   4        1.44        2.20      2.40 o 
  -2   8   4        6.08        7.05      2.76 o 
  -1   8   4        0.34        0.00      1.98 o 
   0   8   4        0.56        1.82      4.28 o 
   1   8   4      268.44      282.20     10.41 o 
   2   8   4      167.68      154.82      7.91 o 
   3   8   4       65.67       57.74      5.29 o 
   4   8   4        3.77        2.70      1.82 o 
   5   8   4       12.35        9.79      2.65 o 
   6   8   4      294.47      293.19      9.74 o 
   7   8   4        3.52        7.06      2.83 o 
   8   8   4       11.33       14.92      3.50 o 
   9   8   4      105.65      100.67      7.96 o 
  10   8   4       23.66       13.61      4.63 o 
  11   8   4      445.40      423.23     15.78 o 
  12   8   4       52.09       40.99      6.22 o 
  13   8   4       73.62       77.78      8.20 o 
  14   8   4       57.37       60.59      7.79 o 
  15   8   4        0.34        3.23      5.08 o 
  16   8   4       57.29       61.15     10.54 o 
 -18   9   4      101.40       89.97     10.10 o 
 -17   9   4        8.67        6.10      4.51 o 
 -16   9   4       55.83       54.57      8.12 o 
 -15   9   4       10.24       10.25      4.63 o 
 -14   9   4       17.29       16.16      5.06 o 
 -13   9   4       80.27       70.61      8.07 o 
 -12   9   4      115.59      111.89     11.03 o 
 -11   9   4       35.64       36.14      6.09 o 
 -10   9   4       15.85       18.76      4.81 o 
  -9   9   4       74.63       80.57      7.91 o 
  -8   9   4      375.53      395.52     15.74 o 
  -7   9   4       10.56       10.73      3.77 o 
  -6   9   4      289.65      294.13     12.25 o 
  -5   9   4       30.04       32.10      4.98 o 
  -4   9   4       16.93       16.25      3.94 o 
  -3   9   4      689.69      686.32     17.59 o 
  -2   9   4      580.43      615.15     16.55 o 
  -1   9   4      195.87      188.27      9.42 o 
   0   9   4       13.60       12.41      4.25 o 
   1   9   4        2.40        0.90      1.93 o 
   2   9   4       80.82       76.65      6.33 o 
   3   9   4       19.76       17.14      3.71 o 
   4   9   4       84.12       84.49      5.84 o 
   5   9   4      109.36      129.64      8.32 o 
   6   9   4        9.86        9.59      3.51 o 
   7   9   4       16.80       10.07      3.25 o 
   8   9   4       82.00       79.03      6.22 o 
   9   9   4      434.58      420.28     15.26 o 
  10   9   4      273.80      263.78     12.55 o 
  11   9   4        0.39        1.60      3.36 o 
  12   9   4       11.06       13.16      4.67 o 
  13   9   4        8.57        5.69      4.15 o 
  14   9   4      144.88      149.25     13.85 o 
  15   9   4        1.99        0.00      5.08 o 
  16   9   4       22.58       17.61      7.57 o 
 -17  10   4        0.06        0.00      3.90 o 
 -16  10   4       31.49       29.90      6.82 o 
 -15  10   4       48.35       47.21      7.76 o 
 -14  10   4        0.57        0.00      3.32 o 
 -13  10   4        7.02        3.72      3.94 o 
 -12  10   4      154.39      156.36     10.94 o 
 -11  10   4      142.79      142.43     12.65 o 
 -10  10   4       59.28       59.24      7.31 o 
  -9  10   4       17.51       29.39      5.56 o 
  -8  10   4        5.91        9.72      3.96 o 
  -7  10   4       26.67       24.53      5.25 o 
  -6  10   4       55.83       56.99      6.65 o 
  -5  10   4        1.68        1.19      2.92 o 
  -4  10   4       45.16       38.62      5.78 o 
  -3  10   4      632.67      621.48     30.72 o 
  -2  10   4     1582.69     1543.62     51.27 o 
  -1  10   4     1101.03     1127.36     30.86 o 
   0  10   4      460.36      470.91     21.53 o 
   1  10   4      143.63      135.81      8.38 o 
   2  10   4       81.65       62.90      6.30 o 
   3  10   4      151.92      164.63      9.95 o 
   4  10   4     1195.73     1206.19     20.35 o 
   5  10   4        3.81        3.31      3.22 o 
   6  10   4      271.03      249.72     13.68 o 
   7  10   4       86.66       64.17      7.04 o 
   8  10   4       27.20       16.93      4.81 o 
   9  10   4       15.77       24.61      5.30 o 
  10  10   4      189.34      172.98     10.63 o 
  11  10   4      219.17      232.86     12.47 o 
  12  10   4        3.36        2.09      3.54 o 
  13  10   4        4.63        1.06      3.92 o 
  14  10   4       59.03       62.84     10.42 o 
  15  10   4       29.78       16.05      7.05 o 
 -17  11   4       12.68       16.64      6.47 o 
 -16  11   4       80.04       93.00     10.17 o 
 -15  11   4       24.43       27.46      6.62 o 
 -14  11   4       14.07       11.63      5.30 o 
 -13  11   4       38.27       32.95      7.51 o 
 -12  11   4        9.56        8.31      5.98 o 
 -11  11   4      388.32      412.38     20.81 o 
 -10  11   4       16.72       19.99      6.87 o 
  -9  11   4        0.00        0.00      2.93 o 
  -8  11   4       77.62       82.11      8.16 o 
  -7  11   4        0.01        0.36      3.36 o 
  -6  11   4       82.03       93.51      8.51 o 
  -5  11   4       86.71       82.18      8.99 o 
  -4  11   4      608.52      650.03     22.04 o 
  -3  11   4      288.05      314.49     13.39 o 
  -2  11   4      444.96      429.82     19.43 o 
  -1  11   4       14.36       11.25      4.22 o 
   0  11   4      771.21      762.97     19.86 o 
   1  11   4      158.42      164.26     15.54 o 
   2  11   4      842.69      811.05     25.73 o 
   3  11   4     1170.54     1133.78     23.72 o 
   4  11   4      302.31      295.00     13.02 o 
   5  11   4        2.20        0.52      3.18 o 
   6  11   4       10.46        7.45      3.95 o 
   7  11   4        0.10        0.00      3.19 o 
   8  11   4       59.86       61.17      7.40 o 
   9  11   4        0.25        6.32      4.20 o 
  10  11   4      287.06      283.70     17.13 o 
  11  11   4       36.18       32.55      7.94 o 
  12  11   4        2.51        1.15      4.58 o 
  13  11   4        2.20        3.94      7.89 o 
  14  11   4        2.26        0.85      7.61 o 
 -15  12   4        0.79        3.62      4.47 o 
 -14  12   4        1.09        0.00      3.85 o 
 -13  12   4        2.18        0.54      5.01 o 
 -12  12   4      198.92      211.88     16.11 o 
 -11  12   4        6.73        5.83      5.37 o 
 -10  12   4       82.26       94.85     11.62 o 
  -9  12   4       13.63       10.31      4.83 o 
  -8  12   4       23.44       21.16      5.53 o 
  -7  12   4      171.63      198.04     11.81 o 
  -6  12   4      216.55      227.65     12.24 o 
  -5  12   4        5.10        5.93      4.31 o 
  -4  12   4       42.14       52.75      7.06 o 
  -3  12   4       56.31       52.79      7.00 o 
  -2  12   4     1217.93     1176.25     26.75 o 
  -1  12   4        6.32        4.07      3.84 o 
   0  12   4      791.95      820.43     22.85 o 
   1  12   4      424.04      417.48     15.48 o 
   2  12   4       54.99       59.14      7.16 o 
   3  12   4       35.85       20.03      8.56 o 
   4  12   4       50.38       45.02      6.73 o 
   5  12   4       41.49       44.92      7.34 o 
   6  12   4      178.54      172.84     10.94 o 
   7  12   4       26.64       25.59      5.92 o 
   8  12   4        9.16       11.63      4.60 o 
   9  12   4       32.50       35.37      6.49 o 
  10  12   4       23.98       21.86      7.30 o 
  11  12   4       72.90       67.82     13.38 o 
  12  12   4        1.60        3.88      5.25 o 
  13  12   4        0.01        1.69      8.45 o 
 -14  13   4        0.00        0.31      6.06 o 
 -13  13   4       53.86       68.02     11.44 o 
 -12  13   4       27.30       33.20      9.05 o 
 -11  13   4        3.24        0.58      5.25 o 
 -10  13   4        3.65        0.00      4.77 o 
  -9  13   4       23.48       19.17      7.07 o 
  -8  13   4        5.87       11.49      4.76 o 
  -7  13   4       12.69        6.58      4.48 o 
  -6  13   4       30.27       23.22      5.82 o 
  -5  13   4      105.58      112.14      9.76 o 
  -4  13   4       18.85       22.11      5.74 o 
  -3  13   4       20.68       18.54      5.45 o 
  -2  13   4       15.28       13.55      4.76 o 
  -1  13   4      247.45      253.63     17.13 o 
   0  13   4       30.05       29.09      6.06 o 
   1  13   4        0.68        3.07      3.83 o 
   2  13   4       13.96       14.17      4.68 o 
   3  13   4        8.53        6.96      4.20 o 
   4  13   4       13.07        7.60      4.35 o 
   5  13   4       11.76        8.67      4.29 o 
   6  13   4        1.89        2.53      3.89 o 
   7  13   4        1.83        3.85      4.21 o 
   8  13   4       62.20       52.77      7.75 o 
   9  13   4        0.01        0.00      3.85 o 
  10  13   4       10.98        9.06      6.09 o 
  11  13   4       33.05       41.94      9.25 o 
  12  13   4       37.72       40.70      9.26 o 
 -13  14   4       12.20        3.65      6.22 o 
 -12  14   4      196.19      189.68     16.74 o 
 -11  14   4        0.37        0.00      5.41 o 
 -10  14   4      232.42      240.60     17.63 o 
  -9  14   4       14.04        8.69      7.04 o 
  -8  14   4        6.72        7.17      5.94 o 
  -7  14   4       37.96       43.47      7.44 o 
  -6  14   4       19.30       16.69      5.53 o 
  -5  14   4      142.89      142.62     11.17 o 
  -4  14   4       18.86       16.69      5.35 o 
  -3  14   4      331.34      382.38     16.65 o 
  -2  14   4      183.55      175.01     11.71 o 
  -1  14   4      228.70      246.68     15.43 o 
   0  14   4       35.48       34.74      6.76 o 
   1  14   4        0.35        0.00      3.66 o 
   2  14   4        0.82        0.83      3.85 o 
   3  14   4       31.47       39.32      6.72 o 
   4  14   4        0.38        0.79      3.78 o 
   5  14   4        6.47        6.45      4.39 o 
   6  14   4        0.15        2.28      4.00 o 
   7  14   4        0.27        3.79      4.64 o 
   8  14   4       40.68       44.66      7.63 o 
   9  14   4       11.32       17.90      6.14 o 
  10  14   4       47.28       55.80     10.26 o 
 -11  15   4        0.12        2.03      6.05 o 
 -10  15   4        2.99        4.34      6.07 o 
  -9  15   4       58.86       46.85     10.35 o 
  -8  15   4       57.55       60.03     17.47 o 
  -7  15   4       22.40       17.91      7.02 o 
  -6  15   4       27.80       16.47      5.92 o 
  -5  15   4       22.64       29.51      6.70 o 
  -4  15   4      115.01      114.50     10.62 o 
  -3  15   4      218.18      237.89     13.91 o 
  -2  15   4       96.72       88.26      9.54 o 
  -1  15   4        0.99        0.00      4.19 o 
   0  15   4        3.92        2.92      4.10 o 
   1  15   4       10.91       13.52      5.31 o 
   2  15   4       17.12       13.36      5.51 o 
   3  15   4        1.85        4.49      5.26 o 
   4  15   4        2.87        6.93      4.91 o 
   5  15   4        0.93        3.04      4.54 o 
   6  15   4       60.69       59.50      8.55 o 
   7  15   4        6.78        8.98      5.14 o 
   8  15   4        0.01        1.53      4.62 o 
  -8  16   4        1.49        2.91      5.88 o 
  -7  16   4        5.33        1.98      6.07 o 
  -6  16   4       13.12       17.10      6.09 o 
  -5  16   4       46.38       46.89      8.30 o 
  -4  16   4       17.19       13.51      5.67 o 
  -3  16   4        3.37        0.00      4.43 o 
  -2  16   4       50.42       37.56      7.37 o 
  -1  16   4       25.87       15.19      5.49 o 
   0  16   4        0.34        0.96      4.55 o 
   1  16   4       65.23       64.41      8.70 o 
   2  16   4        9.53        7.77      4.92 o 
   3  16   4        0.78        0.00      4.43 o 
   4  16   4        0.33        5.63      4.85 o 
   5  16   4        0.02        0.00      4.39 o 
   6  16   4       11.09        6.56      6.63 o 
  -4  17   4       69.74       63.13      9.46 o 
  -3  17   4       84.02       91.93     10.68 o 
  -2  17   4        9.13        8.74      5.64 o 
  -1  17   4       44.61       42.49      7.98 o 
   0  17   4        7.58        0.46      4.99 o 
   1  17   4        1.26        0.00      4.81 o 
   2  17   4        4.13        6.24      5.55 o 
 -21   1   5        1.08        0.03      4.34 o 
 -20   1   5        2.09        0.28      3.83 o 
 -19   1   5        7.12        3.26      4.14 o 
 -18   1   5       46.61       58.81      7.74 o 
 -17   1   5       28.83       26.06      4.82 o 
 -16   1   5       45.43       34.75      6.44 o 
 -15   1   5      685.30      635.22     19.27 o 
 -14   1   5      124.13      106.32     15.19 o 
 -13   1   5     1513.86     1320.47     39.79 o 
 -12   1   5     3927.60     3650.73     94.99 o 
 -11   1   5       78.03       67.64      5.35 o 
 -10   1   5      143.38      125.53      6.49 o 
  -9   1   5      961.20      875.13     23.86 o 
  -8   1   5       98.51      103.34      4.91 o 
  -7   1   5      369.78      365.87      8.74 o 
  -6   1   5      146.11      132.23      6.61 o 
  -5   1   5       46.01       52.26      4.49 o 
  -4   1   5      126.62      140.17      6.66 o 
  -3   1   5       10.69       26.91      4.18 o 
  -2   1   5      677.74      746.44     24.56 o 
  -1   1   5      336.07      311.76     22.63 o 
   0   1   5     1149.93     1198.30     16.67 o 
   1   1   5     1587.84     1554.44     19.24 o 
   2   1   5      376.44      370.33      8.02 o 
   3   1   5       17.14       17.22      2.23 o 
   4   1   5      336.17      350.77     11.17 o 
   5   1   5      210.13      224.75     11.55 o 
   6   1   5      283.77      290.71     13.64 o 
   7   1   5      111.60      106.06      8.91 o 
   8   1   5      443.42      448.94     17.95 o 
   9   1   5     2672.61     2649.54     44.59 o 
  10   1   5       18.20       18.77      6.48 o 
  11   1   5      206.76      209.95     14.34 o 
  12   1   5      733.98      727.55     25.93 o 
  13   1   5       50.69       62.14      9.66 o 
  14   1   5      369.62      368.48     20.23 o 
  15   1   5      104.71      110.92     12.71 o 
  16   1   5        7.80        4.81      5.67 o 
  17   1   5       38.05       39.04      9.86 o 
  18   1   5        7.14        7.05      7.02 o 
 -20   2   5        5.42        6.71      4.77 o 
 -19   2   5        6.32        4.90      4.48 o 
 -18   2   5        1.12        1.68      3.89 o 
 -17   2   5      208.69      205.03     12.15 o 
 -16   2   5        2.68        4.83      3.86 o 
 -15   2   5      480.92      448.22     16.61 o 
 -14   2   5      117.55      129.93      7.73 o 
 -13   2   5       47.20       48.70      5.12 o 
 -12   2   5      424.12      409.46     11.96 o 
 -11   2   5      205.77      195.81      8.12 o 
 -10   2   5       73.39       74.52      5.22 o 
  -9   2   5       17.44       11.65      3.23 o 
  -8   2   5      102.65      109.10      6.43 o 
  -7   2   5      101.92      110.58      6.33 o 
  -6   2   5       42.21       37.23      4.17 o 
  -5   2   5      238.79      276.44      9.72 o 
  -4   2   5        8.06        9.41      4.67 o 
  -3   2   5     1357.29     1343.68     26.10 o 
  -2   2   5     1068.77      840.61    266.41 o 
  -1   2   5      768.00      785.54     12.36 o 
   0   2   5        4.60        3.45      1.88 o 
   1   2   5       88.15      111.40      4.80 o 
   2   2   5       13.84       22.33      2.52 o 
   3   2   5     2670.92     2667.86     41.67 o 
   4   2   5       31.25       34.11      3.81 o 
   5   2   5       43.77       56.30     10.42 o 
   6   2   5      543.01      505.48     23.41 o 
   7   2   5      123.98      130.65     12.68 o 
   8   2   5      227.01      242.69     13.55 o 
   9   2   5      433.72      445.04     32.57 o 
  10   2   5       83.98       86.35      9.76 o 
  11   2   5      357.36      365.08     25.79 o 
  12   2   5      683.34      738.33     26.22 o 
  13   2   5       58.20       71.02     10.15 o 
  14   2   5       40.23       42.54      8.70 o 
  15   2   5       71.78       87.22     11.75 o 
  16   2   5       19.09       11.82      6.82 o 
  17   2   5        6.89       14.01      7.34 o 
 -20   3   5        4.79        7.19      5.05 o 
 -19   3   5        4.92        4.35      4.67 o 
 -18   3   5       33.85       24.88      6.34 o 
 -17   3   5        4.49        3.30      3.90 o 
 -16   3   5       97.12       85.17      8.53 o 
 -15   3   5       26.96       28.03      5.92 o 
 -14   3   5      213.08      205.90     11.30 o 
 -13   3   5       34.09       31.19      5.56 o 
 -12   3   5      110.75      112.28     11.59 o 
 -11   3   5      412.09      412.10     19.31 o 
 -10   3   5       83.30       77.20      5.34 o 
  -9   3   5      192.99      195.89     10.29 o 
  -8   3   5      101.86       98.83      6.46 o 
  -7   3   5      111.75      119.70      7.29 o 
  -6   3   5      628.95      634.23     16.80 o 
  -5   3   5       59.72       60.08      5.03 o 
  -4   3   5      100.31      122.35      6.61 o 
  -3   3   5        3.62        3.23      1.77 o 
  -2   3   5     2746.92     2202.50    611.93 o 
  -1   3   5      148.78      117.34      5.08 o 
   0   3   5     1559.65     1642.05     17.79 o 
   1   3   5        3.72        3.14      1.62 o 
   2   3   5      182.66      177.17      6.36 o 
   3   3   5      330.07      346.25      9.60 o 
   4   3   5      951.43      955.92     16.62 o 
   5   3   5       72.95       81.14      7.62 o 
   6   3   5        1.36        1.30      2.81 o 
   7   3   5      134.83      129.52      9.86 o 
   8   3   5        4.06        4.79      3.88 o 
   9   3   5       15.88       18.88      5.37 o 
  10   3   5      747.19      738.71     30.90 o 
  11   3   5       83.12       74.60     10.85 o 
  12   3   5        0.09        0.00      3.65 o 
  13   3   5        6.53        3.94      4.88 o 
  14   3   5       64.63       75.85     10.56 o 
  15   3   5       70.83       70.74     11.06 o 
  16   3   5        3.95        0.00      5.45 o 
  17   3   5       21.51       20.51      7.54 o 
 -20   4   5        0.21        0.00      4.47 o 
 -19   4   5       41.00       42.42      8.79 o 
 -18   4   5       84.47       78.60      9.15 o 
 -17   4   5        4.67        3.85      4.14 o 
 -16   4   5        0.50        1.99      3.60 o 
 -15   4   5      435.03      434.98     21.05 o 
 -14   4   5       40.29       30.30      5.76 o 
 -13   4   5      168.62      163.48     13.87 o 
 -12   4   5      209.84      194.94     10.71 o 
 -11   4   5      242.52      248.13     11.57 o 
 -10   4   5      102.77       88.95      6.67 o 
  -9   4   5       18.35       25.29      4.23 o 
  -8   4   5      178.06      170.68     10.47 o 
  -7   4   5        0.66        2.61      2.20 o 
  -6   4   5      274.21      305.19     10.69 o 
  -5   4   5       75.55       61.56      5.31 o 
  -4   4   5      176.20      157.90      5.85 o 
  -3   4   5      144.08      121.71      5.16 o 
  -2   4   5      276.22      257.35     39.20 o 
  -1   4   5      335.01      333.74      9.23 o 
   0   4   5      128.14      133.87      5.46 o 
   1   4   5      266.16      238.70      7.05 o 
   2   4   5      931.49      902.36     22.77 o 
   3   4   5      599.09      564.06     17.61 o 
   4   4   5        1.94        0.37      1.65 o 
   5   4   5        1.61        2.52      1.93 o 
   6   4   5      421.37      439.10     18.02 o 
   7   4   5      250.21      280.85     11.59 o 
   8   4   5       70.41       68.38      6.67 o 
   9   4   5       65.95       71.71      7.15 o 
  10   4   5      216.66      212.13     11.12 o 
  11   4   5        6.10        9.65      4.27 o 
  12   4   5       37.64       35.39      6.07 o 
  13   4   5      105.57       83.32      8.57 o 
  14   4   5        0.42        1.73      3.69 o 
  15   4   5        0.23        0.49      4.53 o 
  16   4   5        0.18        0.00      4.02 o 
  17   4   5        9.46        9.16      6.65 o 
 -20   5   5       27.16       27.94      6.99 o 
 -19   5   5        2.77        0.00      4.80 o 
 -18   5   5       32.90       46.10      9.41 o 
 -17   5   5        0.71        4.17      4.87 o 
 -16   5   5       33.50       31.03      6.38 o 
 -15   5   5      105.49       95.21      8.94 o 
 -14   5   5       30.49       22.68      5.45 o 
 -13   5   5        2.90        0.00      3.32 o 
 -12   5   5      389.21      377.65     18.00 o 
 -11   5   5       65.85       54.21      7.76 o 
 -10   5   5       28.47       24.66      4.42 o 
  -9   5   5      298.21      323.86     13.21 o 
  -8   5   5        0.26        1.42      2.34 o 
  -7   5   5       14.33       12.67      3.33 o 
  -6   5   5       66.12       63.79      5.80 o 
  -5   5   5      554.16      586.02     14.98 o 
  -4   5   5     1036.50     1129.92     29.26 o 
  -3   5   5       41.53       45.99      5.23 o 
  -2   5   5      215.63      226.10      9.56 o 
  -1   5   5      575.22      640.55     12.40 o 
   0   5   5       80.24       77.99      4.38 o 
   1   5   5      225.97      242.27      8.58 o 
   2   5   5       83.04       84.98      4.67 o 
   3   5   5       56.45       52.28      4.26 o 
   4   5   5        1.97        0.00      1.71 o 
   5   5   5       36.79       43.82      4.22 o 
   6   5   5      171.75      176.50      9.26 o 
   7   5   5       21.29       23.96      4.37 o 
   8   5   5      296.97      281.58     12.09 o 
   9   5   5       25.53       25.83      6.09 o 
  10   5   5      278.94      265.34     12.63 o 
  11   5   5        0.39        0.07      3.26 o 
  12   5   5      641.94      630.35     20.20 o 
  13   5   5        0.72        3.11      4.01 o 
  14   5   5       26.19       26.01      5.98 o 
  15   5   5       15.57       13.49      5.43 o 
  16   5   5        6.84       14.30      6.56 o 
  17   5   5       22.08       23.58     13.10 o 
 -19   6   5        0.12        0.00      4.02 o 
 -18   6   5        9.00        4.72      4.65 o 
 -17   6   5        7.40        5.19      4.52 o 
 -16   6   5        1.31        2.27      3.77 o 
 -15   6   5       30.96       22.67      5.51 o 
 -14   6   5        0.00        2.03      3.20 o 
 -13   6   5        0.69        3.63      3.36 o 
 -12   6   5        1.06        1.10      2.90 o 
 -11   6   5       24.43       30.50      6.76 o 
 -10   6   5      120.82      109.65      7.75 o 
  -9   6   5        0.50        2.66      2.69 o 
  -8   6   5       10.18        8.44      3.39 o 
  -7   6   5       84.57       84.31      6.78 o 
  -6   6   5        7.32       11.70      3.31 o 
  -5   6   5        4.80        2.02      2.48 o 
  -4   6   5     1332.40     1392.89     39.43 o 
  -3   6   5       21.76       19.14      3.60 o 
  -2   6   5        6.02        5.84      2.65 o 
  -1   6   5       95.53       83.40     10.30 o 
   0   6   5        0.04        1.30      2.01 o 
   1   6   5       19.61       17.58      3.42 o 
   2   6   5       29.34       32.61      3.34 o 
   3   6   5       51.02       49.16      4.55 o 
   4   6   5       13.04        9.61      2.53 o 
   5   6   5        8.98        7.48      2.58 o 
   6   6   5      272.96      315.08     14.73 o 
   7   6   5       65.06       54.77      6.14 o 
   8   6   5       26.98       23.66      4.76 o 
   9   6   5       36.21       31.55      5.46 o 
  10   6   5      563.22      537.18     17.68 o 
  11   6   5      198.63      207.58     11.76 o 
  12   6   5       15.41       11.99      4.63 o 
  13   6   5      190.99      172.84     11.55 o 
  14   6   5       27.87       27.61      6.31 o 
  15   6   5        6.29        6.71      4.86 o 
  16   6   5        4.26        7.81      6.22 o 
 -19   7   5        2.37        2.25      4.00 o 
 -18   7   5        0.02        0.00      3.65 o 
 -17   7   5       38.46       34.80      7.08 o 
 -16   7   5        5.71        7.66      4.54 o 
 -15   7   5      109.30       92.06      9.14 o 
 -14   7   5       77.62       75.78      8.26 o 
 -13   7   5      351.76      366.00     15.55 o 
 -12   7   5      248.73      205.43     13.76 o 
 -11   7   5       83.79      104.47      8.33 o 
 -10   7   5        5.85        8.00      3.52 o 
  -9   7   5       33.13       31.13      5.20 o 
  -8   7   5       99.47      104.14     11.00 o 
  -7   7   5      160.27      147.42      8.60 o 
  -6   7   5       73.81       77.26      7.16 o 
  -5   7   5        7.79        7.38      3.16 o 
  -4   7   5       38.54       46.36      5.29 o 
  -3   7   5      213.77      215.15      9.86 o 
  -2   7   5        2.93        4.94      2.65 o 
  -1   7   5       86.88       42.40     29.06 o 
   0   7   5      916.41      955.70     19.11 o 
   1   7   5        3.26        3.92      2.51 o 
   2   7   5       49.93       48.48      5.05 o 
   3   7   5        0.17        1.02      2.47 o 
   4   7   5        2.66        3.87      2.71 o 
   5   7   5       71.88       76.49      5.55 o 
   6   7   5        1.25        0.20      2.08 o 
   7   7   5      231.70      217.92     10.70 o 
   8   7   5      114.61      117.04      8.58 o 
   9   7   5     1140.79     1035.08     23.87 o 
  10   7   5        7.79       12.54      4.41 o 
  11   7   5       26.22       13.49      4.68 o 
  12   7   5      130.62      102.11      9.28 o 
  13   7   5        4.59        5.15      4.30 o 
  14   7   5       25.03       15.30      5.15 o 
  15   7   5        8.68       11.99      5.31 o 
  16   7   5       13.29       14.72      6.94 o 
 -18   8   5        0.99        1.59      4.47 o 
 -17   8   5        9.83       10.74      5.30 o 
 -16   8   5       63.17       70.56      8.89 o 
 -15   8   5       45.03       45.82      7.36 o 
 -14   8   5       56.45       56.79      7.85 o 
 -13   8   5       19.00       25.24      6.93 o 
 -12   8   5      120.16      111.20     11.64 o 
 -11   8   5        9.46        9.79      3.99 o 
 -10   8   5      206.63      204.40     10.93 o 
  -9   8   5      137.44      158.36      9.70 o 
  -8   8   5      216.86      223.54     11.57 o 
  -7   8   5        0.19        2.52      2.96 o 
  -6   8   5      129.12      143.30      8.87 o 
  -5   8   5        5.94        2.47      2.85 o 
  -4   8   5        2.44        1.55      2.67 o 
  -3   8   5      332.42      323.62     13.03 o 
  -2   8   5      147.14      150.81      8.61 o 
  -1   8   5        0.00        1.18      2.57 o 
   0   8   5      833.24      809.90     18.45 o 
   1   8   5     1484.07     1499.60     53.01 o 
   2   8   5      235.50      216.50      9.70 o 
   3   8   5       34.83       28.90      4.92 o 
   4   8   5        3.98        4.61      3.08 o 
   5   8   5       10.87        6.37      3.29 o 
   6   8   5       38.60       29.67      5.14 o 
   7   8   5       62.40       68.96      9.22 o 
   8   8   5       28.33       24.63      5.08 o 
   9   8   5       82.12       70.43      7.50 o 
  10   8   5      291.51      265.22     13.14 o 
  11   8   5       16.90       32.21      6.17 o 
  12   8   5       17.91        9.67      4.79 o 
  13   8   5       55.62       58.50      9.80 o 
  14   8   5      147.93      139.07     11.22 o 
  15   8   5       46.08       41.53     15.21 o 
 -17   9   5        3.89        0.10      4.22 o 
 -16   9   5        7.36        1.71      4.23 o 
 -15   9   5       12.54        4.83      4.49 o 
 -14   9   5       15.64       12.29      4.88 o 
 -13   9   5       37.05       31.52      8.05 o 
 -12   9   5       38.06       20.57      8.31 o 
 -11   9   5       40.27       39.75      6.39 o 
 -10   9   5      194.62      210.07     11.55 o 
  -9   9   5      190.47      193.40     10.92 o 
  -8   9   5       59.60       72.13      7.43 o 
  -7   9   5        3.22        3.90      3.26 o 
  -6   9   5      241.41      256.14     11.93 o 
  -5   9   5       89.40       99.49      7.97 o 
  -4   9   5       28.48       24.44      4.81 o 
  -3   9   5       20.33       23.41      4.83 o 
  -2   9   5      408.24      401.08     20.03 o 
  -1   9   5       47.14       44.56      5.74 o 
   0   9   5        0.42        0.37      2.52 o 
   1   9   5      229.92      225.60     14.92 o 
   2   9   5       84.03       83.45      7.06 o 
   3   9   5       42.99       37.10      5.62 o 
   4   9   5       81.44       66.57      6.98 o 
   5   9   5      139.56      128.03      9.05 o 
   6   9   5       48.76       45.83      6.34 o 
   7   9   5       39.68       25.23      6.74 o 
   8   9   5      293.40      269.76     16.24 o 
   9   9   5      284.94      237.81     15.84 o 
  10   9   5        1.92        2.75      4.28 o 
  11   9   5       20.57       10.85      5.78 o 
  12   9   5       38.31       36.17      6.85 o 
  13   9   5       73.12       59.47      8.06 o 
  14   9   5       16.31       13.85      5.89 o 
 -17  10   5        0.07        3.17      4.76 o 
 -16  10   5        3.47        3.61      5.17 o 
 -15  10   5       94.24       98.59     10.11 o 
 -14  10   5        9.79        6.90      6.37 o 
 -13  10   5      123.57      143.52     14.02 o 
 -12  10   5        6.04        1.70      4.93 o 
 -11  10   5       77.33       76.16      8.44 o 
 -10  10   5       90.35       86.72      8.55 o 
  -9  10   5       48.59       49.63      7.04 o 
  -8  10   5      236.38      254.20     12.71 o 
  -7  10   5        0.09        1.69      3.25 o 
  -6  10   5      241.17      274.94     12.95 o 
  -5  10   5       50.62       44.47      6.34 o 
  -4  10   5        0.17        0.00      3.03 o 
  -3  10   5      251.47      260.88     12.31 o 
  -2  10   5     2628.52     2772.95    106.61 o 
  -1  10   5       28.85       29.27      5.49 o 
   0  10   5      836.48      774.30     33.94 o 
   1  10   5       36.52       30.00      5.33 o 
   2  10   5       44.21       52.68      6.24 o 
   3  10   5       59.51       58.41      6.87 o 
   4  10   5       68.15       64.35      7.31 o 
   5  10   5        1.51        4.60      3.46 o 
   6  10   5       83.38       78.59      9.09 o 
   7  10   5       22.28       12.84      5.55 o 
   8  10   5        5.07        7.56      5.17 o 
   9  10   5       11.44        4.52      5.05 o 
  10  10   5       61.28       51.98      9.56 o 
  11  10   5      163.90      172.00     14.64 o 
  12  10   5       60.43       45.80      9.34 o 
  13  10   5      104.98      104.80     12.82 o 
  14  10   5       10.74        4.52      6.25 o 
 -16  11   5        2.52        0.00      5.38 o 
 -15  11   5      100.81      109.06     13.65 o 
 -14  11   5       32.98       32.68      8.76 o 
 -13  11   5       27.84       27.14      8.22 o 
 -12  11   5       33.04       32.78      8.16 o 
 -11  11   5       59.49       63.55      8.14 o 
 -10  11   5       17.37       15.83      5.16 o 
  -9  11   5       15.05       13.79      7.30 o 
  -8  11   5        8.08        7.55      4.30 o 
  -7  11   5        5.28        5.14      4.17 o 
  -6  11   5        4.29        6.59      4.21 o 
  -5  11   5      100.51      104.96      8.98 o 
  -4  11   5        0.82        0.67      3.52 o 
  -3  11   5       88.38       97.00      9.38 o 
  -2  11   5     1354.10     1239.34     26.35 o 
  -1  11   5       82.92       90.61      8.38 o 
   0  11   5      246.91      271.62     24.50 o 
   1  11   5       14.11        5.29      4.53 o 
   2  11   5       80.26       68.50      9.34 o 
   3  11   5      213.83      216.88     14.51 o 
   4  11   5      107.18      101.37      8.89 o 
   5  11   5       13.33       17.52      5.05 o 
   6  11   5       24.49       19.21      5.25 o 
   7  11   5       12.60       15.08      5.06 o 
   8  11   5        3.82        5.16      6.34 o 
   9  11   5        3.87        5.63      5.28 o 
  10  11   5        0.06        0.51      4.97 o 
  11  11   5       24.98       16.76      6.87 o 
  12  11   5        0.25        0.00      4.85 o 
  13  11   5        8.47        3.96      5.67 o 
 -14  12   5       59.66       60.86     11.15 o 
 -13  12   5       11.08        8.43      6.27 o 
 -12  12   5        4.82        8.35      6.36 o 
 -11  12   5        0.83        4.80      5.53 o 
 -10  12   5       27.08       27.00      6.39 o 
  -9  12   5       26.05       26.16      6.21 o 
  -8  12   5        1.27        2.41      4.09 o 
  -7  12   5        8.57        1.34      3.83 o 
  -6  12   5       42.17       47.34      7.37 o 
  -5  12   5      112.54      120.01      9.87 o 
  -4  12   5      111.20      127.81      9.87 o 
  -3  12   5      200.83      197.92     11.81 o 
  -2  12   5      455.67      447.96     16.92 o 
  -1  12   5      912.79      966.13     33.49 o 
   0  12   5       49.12       53.74      7.12 o 
   1  12   5      240.83      210.16     16.43 o 
   2  12   5      424.36      429.69     20.63 o 
   3  12   5       73.76       82.15      8.61 o 
   4  12   5       56.33       48.52      7.24 o 
   5  12   5        2.41        3.67      4.05 o 
   6  12   5        0.60        3.10      3.86 o 
   7  12   5        1.03        1.85      4.05 o 
   8  12   5        0.78        3.83      4.97 o 
   9  12   5        7.30        0.00      4.40 o 
  10  12   5        0.54        0.57      5.08 o 
  11  12   5        6.38        0.00      5.35 o 
 -13  13   5        7.89        7.09      6.36 o 
 -12  13   5       34.78       44.60      9.95 o 
 -11  13   5        2.49        3.57      5.97 o 
 -10  13   5       42.83       61.02      8.64 o 
  -9  13   5       52.11       50.80      7.97 o 
  -8  13   5       73.25       84.17      9.32 o 
  -7  13   5       96.12      100.74      9.90 o 
  -6  13   5        1.10        0.08      3.92 o 
  -5  13   5       26.71       21.80      5.95 o 
  -4  13   5      287.65      296.84     14.69 o 
  -3  13   5        0.03        0.00      3.35 o 
  -2  13   5       27.89       33.58      6.73 o 
  -1  13   5     1000.06     1001.60     25.57 o 
   0  13   5       67.35       63.68      7.83 o 
   1  13   5       18.27       22.67      5.76 o 
   2  13   5      214.06      194.35     15.04 o 
   3  13   5       27.58       26.17      6.06 o 
   4  13   5       23.04       20.12      5.47 o 
   5  13   5        6.09       10.48      4.77 o 
   6  13   5        3.80        6.67      4.52 o 
   7  13   5       14.67       12.92      5.22 o 
   8  13   5       15.57       30.67      9.58 o 
   9  13   5        2.57        1.07      5.48 o 
  10  13   5        0.98        0.31      6.34 o 
 -11  14   5       29.21       56.43     11.02 o 
 -10  14   5       51.86       47.15     10.85 o 
  -9  14   5       11.91       12.89      5.66 o 
  -8  14   5      118.20      137.18     11.81 o 
  -7  14   5       32.66       29.22      7.09 o 
  -6  14   5       41.97       46.87      7.73 o 
  -5  14   5       83.73       96.97      9.98 o 
  -4  14   5      206.09      226.56     18.73 o 
  -3  14   5      162.61      179.68     12.25 o 
  -2  14   5      157.21      176.01     12.03 o 
  -1  14   5       11.33       10.93      5.19 o 
   0  14   5       49.09       57.32      8.06 o 
   1  14   5       18.79       20.53      7.36 o 
   2  14   5        6.17        3.10      5.28 o 
   3  14   5        0.40        3.89      4.74 o 
   4  14   5        1.13        6.47      4.64 o 
   5  14   5        4.17        0.92      4.41 o 
   6  14   5       18.71       26.68      6.72 o 
   7  14   5        1.99        3.26      4.63 o 
   8  14   5       18.04       12.02      6.76 o 
  -9  15   5        3.91        4.76      6.16 o 
  -8  15   5        3.52        5.70      5.56 o 
  -7  15   5       25.71       25.55      6.90 o 
  -6  15   5        3.33        5.69      5.09 o 
  -5  15   5        6.87        9.53      5.26 o 
  -4  15   5       13.13       11.20      5.77 o 
  -3  15   5       10.78       14.99      5.74 o 
  -2  15   5       16.84       29.16      7.15 o 
  -1  15   5        3.86        9.85      5.97 o 
   0  15   5        1.93        7.29      5.13 o 
   1  15   5       11.20       11.25      6.36 o 
   2  15   5        4.21        6.29      5.87 o 
   3  15   5        2.08        1.12      4.46 o 
   4  15   5       10.73        9.04      5.38 o 
   5  15   5        2.64        0.92      4.62 o 
   6  15   5       31.53       33.52      7.55 o 
  -6  16   5       17.62       20.36      6.90 o 
  -5  16   5       21.97       21.53      6.75 o 
  -4  16   5       11.41       19.93      6.54 o 
  -3  16   5       61.12       84.29     10.13 o 
  -2  16   5       41.16       47.03      8.45 o 
  -1  16   5        2.27        1.72      4.71 o 
   0  16   5      130.21      150.21     12.55 o 
   1  16   5      151.06      153.42     17.19 o 
   2  16   5        1.08        0.00      5.94 o 
   3  16   5        5.53        4.03      5.21 o 
 -20   0   6       44.66       58.88     16.06 o 
 -19   0   6       68.23       54.94     15.21 o 
 -18   0   6       16.62       16.06     10.70 o 
 -17   0   6       82.10       49.59     14.09 o 
 -16   0   6       93.43       67.59      9.48 o 
 -15   0   6      454.94      353.87     69.08 o 
 -14   0   6       84.86      107.34     16.62 o 
 -13   0   6       36.70        6.63      8.03 o 
 -12   0   6     3782.21     3781.39     80.37 o 
 -11   0   6     2984.44     2874.62     68.06 o 
 -10   0   6       14.43        8.73      5.92 o 
  -9   0   6        0.22        0.00      4.51 o 
  -8   0   6        5.66        9.30      5.63 o 
  -7   0   6       64.39       57.35      6.29 o 
  -6   0   6      256.93      271.53     12.08 o 
  -5   0   6      690.82      633.29     27.09 o 
  -4   0   6       59.43       72.69     10.14 o 
  -3   0   6     1269.37     1182.14     34.49 o 
  -1   0   6      116.75      123.45      8.14 o 
   0   0   6     1638.73     1611.83     32.40 o 
   1   0   6     1497.90     1505.83     25.61 o 
   2   0   6      458.02      461.41     23.13 o 
   3   0   6        1.86        0.00      3.38 o 
   4   0   6      559.78      557.41     26.80 o 
   5   0   6      210.06      185.17     16.35 o 
   6   0   6       32.65       33.24      9.30 o 
   7   0   6      945.94      944.30     37.83 o 
   8   0   6     4856.78     5029.68     89.39 o 
   9   0   6      705.19      648.30     33.85 o 
  10   0   6      239.22      218.99     21.14 o 
  11   0   6       26.59       39.16     11.55 o 
  12   0   6      796.78      766.25     40.06 o 
  13   0   6       84.10       92.13     16.90 o 
  14   0   6        0.00        2.25      7.32 o 
  15   0   6       48.65       79.16     17.18 o 
  16   0   6       93.32      127.91     21.13 o 
 -20   1   6        6.05        0.80      5.85 o 
 -19   1   6        1.47        8.09      4.95 o 
 -18   1   6       64.21       55.96      7.94 o 
 -17   1   6        1.91        7.23      4.46 o 
 -16   1   6      195.16      185.03     11.68 o 
 -15   1   6       62.30       67.35      7.75 o 
 -14   1   6        6.56        3.19      3.76 o 
 -13   1   6      788.53      753.20     24.22 o 
 -12   1   6       55.13       45.93      9.16 o 
 -11   1   6        3.39        0.75      4.45 o 
 -10   1   6       77.38       65.23      8.36 o 
  -9   1   6      237.22      246.10     13.73 o 
  -8   1   6        7.36       13.40      3.45 o 
  -7   1   6      116.75      118.34      5.86 o 
  -6   1   6      204.96      217.03      9.25 o 
  -5   1   6       54.53       49.30      4.98 o 
  -4   1   6      152.04      150.71      7.64 o 
  -3   1   6        4.95        4.89      3.08 o 
  -2   1   6        6.82        3.92      2.54 o 
  -1   1   6      400.06      381.11     10.74 o 
   0   1   6      176.41      172.26      6.52 o 
   1   1   6        4.84        3.30      1.97 o 
   2   1   6       60.13       63.47      5.18 o 
   3   1   6      266.71      243.58     14.94 o 
   4   1   6       37.97       40.80      6.45 o 
   5   1   6      744.02      756.96     22.63 o 
   6   1   6       29.90       23.13      9.01 o 
   7   1   6       43.08       51.35     10.71 o 
   8   1   6        0.00        2.45      4.93 o 
   9   1   6        7.59        1.48      4.28 o 
  10   1   6       95.22      100.80     11.05 o 
  11   1   6       77.61       79.24     10.36 o 
  12   1   6      126.20      109.96     12.02 o 
  13   1   6       19.83       18.72      7.07 o 
  14   1   6       32.09       29.79      9.30 o 
  15   1   6       60.94       62.74     11.35 o 
  16   1   6        5.51        9.60      6.65 o 
 -20   2   6        0.24        1.50      4.54 o 
 -19   2   6        0.01        0.31      4.06 o 
 -18   2   6       19.49       30.09      6.60 o 
 -17   2   6       50.40       56.83     10.80 o 
 -16   2   6      147.24      113.85      9.75 o 
 -15   2   6        0.43        0.00      3.32 o 
 -14   2   6       18.80       15.62      4.93 o 
 -13   2   6       10.26        5.07      5.18 o 
 -12   2   6     1189.38     1179.54     32.05 o 
 -11   2   6      339.19      322.54     21.85 o 
 -10   2   6       14.87       13.27      5.25 o 
  -9   2   6      349.53      339.05     16.15 o 
  -8   2   6      157.09      160.32      8.37 o 
  -7   2   6        3.67        0.38      2.36 o 
  -6   2   6      341.34      349.04     11.96 o 
  -5   2   6       49.98       50.32      5.15 o 
  -4   2   6      235.87      231.15      9.44 o 
  -3   2   6      262.69      257.30     12.74 o 
  -2   2   6       96.52       97.50      8.97 o 
  -1   2   6        5.10        7.25      2.22 o 
   0   2   6       22.98       26.47      3.55 o 
   1   2   6      576.84      567.51     11.28 o 
   2   2   6      532.57      530.21     14.00 o 
   3   2   6        0.04        3.07      3.25 o 
   4   2   6     1582.43     1604.61     58.40 o 
   5   2   6       69.76       63.05      7.77 o 
   6   2   6      157.82      149.66     10.86 o 
   7   2   6      369.98      367.63     17.11 o 
   8   2   6       33.54       29.84      6.56 o 
   9   2   6       72.38       62.99      9.06 o 
  10   2   6      127.32      137.46     12.15 o 
  11   2   6       15.67       13.41      5.87 o 
  12   2   6       33.05       31.73      7.78 o 
  13   2   6      122.93      127.61     13.34 o 
  14   2   6        2.35        5.58      5.45 o 
  15   2   6        0.00        0.00      5.37 o 
  16   2   6       27.84       40.40     10.07 o 
 -19   3   6        3.55        5.31      4.76 o 
 -18   3   6       13.19       13.00      5.30 o 
 -17   3   6       50.64       47.40      7.62 o 
 -16   3   6       81.79       93.21      9.25 o 
 -15   3   6       12.31        5.91      4.02 o 
 -14   3   6      173.79      167.96     10.87 o 
 -13   3   6        3.49        6.94      5.05 o 
 -12   3   6      374.05      347.06     17.94 o 
 -11   3   6      263.38      275.48     15.84 o 
 -10   3   6       21.39       14.15      5.25 o 
  -9   3   6       40.82       42.34      7.16 o 
  -8   3   6      259.43      244.15     13.21 o 
  -7   3   6      313.47      293.46     11.16 o 
  -6   3   6      266.87      262.89     10.39 o 
  -5   3   6        6.46        6.85      2.90 o 
  -4   3   6      861.08      890.31     18.36 o 
  -3   3   6      155.10      161.11      6.57 o 
  -2   3   6       89.72       88.82      5.08 o 
  -1   3   6      137.62      139.30      7.73 o 
   0   3   6       70.07       68.01      4.54 o 
   1   3   6      116.88      120.14      6.16 o 
   2   3   6        0.93        0.93      2.04 o 
   3   3   6       48.35       54.00     11.41 o 
   4   3   6        0.41        3.10      3.39 o 
   5   3   6        9.88       11.97      4.58 o 
   6   3   6       49.80       53.13     16.06 o 
   7   3   6       51.57       50.47      7.47 o 
   8   3   6       69.57       59.71      8.45 o 
   9   3   6       11.07        4.73      7.75 o 
  10   3   6        1.02        2.73      4.53 o 
  11   3   6        1.42        0.75      4.40 o 
  12   3   6        0.02        0.00      4.17 o 
  13   3   6       18.60       18.52      7.36 o 
  14   3   6        4.64        9.19      6.34 o 
  15   3   6       53.35       54.29     10.56 o 
  16   3   6        0.15        0.00      5.89 o 
 -19   4   6        1.17        0.78      4.22 o 
 -18   4   6        0.86        0.00      4.39 o 
 -17   4   6        2.45        0.00      3.66 o 
 -16   4   6       26.48       15.95      5.46 o 
 -15   4   6        1.54        2.96      3.77 o 
 -14   4   6        5.62        8.72      4.17 o 
 -13   4   6       26.44       19.30      6.47 o 
 -12   4   6      139.17      121.70     21.98 o 
 -11   4   6        2.15        0.00      3.88 o 
 -10   4   6       83.66      101.01     10.26 o 
  -9   4   6      117.84      108.21      7.57 o 
  -8   4   6       17.13       18.70      4.15 o 
  -7   4   6        8.13        5.68      3.57 o 
  -6   4   6      486.85      506.61     14.68 o 
  -5   4   6       56.03       53.59      5.61 o 
  -4   4   6      183.08      187.95      8.94 o 
  -3   4   6       14.88        7.01      2.82 o 
  -2   4   6      418.22      412.20     12.56 o 
  -1   4   6     1869.33     1920.17     21.36 o 
   0   4   6       60.73       65.51      4.57 o 
   1   4   6        1.41        0.72      1.59 o 
   2   4   6        6.10        5.78      2.68 o 
   3   4   6        0.19        0.40      2.07 o 
   4   4   6        0.37        0.29      2.51 o 
   5   4   6        9.33        6.46      3.14 o 
   6   4   6       11.94       14.17      3.97 o 
   7   4   6       11.99        5.94      3.49 o 
   8   4   6       97.36      102.13      8.56 o 
   9   4   6       21.70       21.10      5.21 o 
  10   4   6        1.67        0.89      3.39 o 
  11   4   6       55.59       71.00      8.15 o 
  12   4   6       39.93       44.80      7.31 o 
  13   4   6       13.59        8.84      4.98 o 
  14   4   6       14.77       13.62      5.40 o 
  15   4   6       47.80       58.27      8.83 o 
 -19   5   6       47.25       68.22     11.59 o 
 -18   5   6        8.44        3.52      5.57 o 
 -17   5   6       10.59       13.75      6.70 o 
 -16   5   6       85.86       75.27     10.99 o 
 -15   5   6       74.46       62.60      9.82 o 
 -14   5   6        7.74        4.51      6.76 o 
 -13   5   6      240.54      231.10     21.98 o 
 -12   5   6      139.95      136.10     17.75 o 
 -11   5   6      157.56      162.21     22.12 o 
 -10   5   6       71.57       67.07      8.96 o 
  -9   5   6       52.18       55.00      6.13 o 
  -8   5   6       49.74       59.68      7.25 o 
  -7   5   6       29.19       25.89      4.54 o 
  -6   5   6        0.29        2.36      2.76 o 
  -5   5   6       25.84       27.02      4.55 o 
  -4   5   6      318.97      317.36     11.77 o 
  -3   5   6      150.16      165.42      8.61 o 
  -2   5   6        1.11        0.56      2.32 o 
  -1   5   6       19.03       20.62      3.85 o 
   0   5   6      476.96      455.92     13.10 o 
   1   5   6      145.30      151.72      7.71 o 
   2   5   6       22.07       21.23      3.49 o 
   3   5   6       58.40       59.55      4.98 o 
   4   5   6      127.14      127.73      8.16 o 
   5   5   6       16.17       20.92      4.38 o 
   6   5   6       31.79       39.02      5.65 o 
   7   5   6      115.60      113.26      8.68 o 
   8   5   6      131.25      131.29      9.35 o 
   9   5   6       83.07       92.65      8.50 o 
  10   5   6        0.28        0.70      3.41 o 
  11   5   6        9.90        6.46      4.03 o 
  12   5   6        8.29        9.46      5.28 o 
  13   5   6        0.58        1.05      4.01 o 
  14   5   6        3.06        2.81      4.71 o 
  15   5   6        2.93        1.58      4.77 o 
 -18   6   6        0.67        0.00      4.43 o 
 -17   6   6        0.01        1.00      3.97 o 
 -16   6   6       46.78       50.25      7.79 o 
 -15   6   6        1.16        0.00      4.08 o 
 -14   6   6       35.48       32.06     12.68 o 
 -13   6   6       11.39       13.27      6.07 o 
 -12   6   6      620.52      600.64     24.42 o 
 -11   6   6       89.67       96.02     11.69 o 
 -10   6   6       74.55       74.87      7.24 o 
  -9   6   6       63.57       63.45      6.70 o 
  -8   6   6       62.45       68.50      6.78 o 
  -7   6   6      179.57      162.81      9.32 o 
  -6   6   6       88.01       85.48      7.33 o 
  -5   6   6        1.03        0.00      2.37 o 
  -4   6   6       38.82       36.63      5.12 o 
  -3   6   6       23.20       32.51      4.87 o 
  -2   6   6      581.92      307.20    177.92 o 
  -1   6   6       31.37       40.28      5.09 o 
   0   6   6        0.00        2.57      2.78 o 
   1   6   6      331.40      337.67     22.84 o 
   2   6   6       91.64       98.45      7.60 o 
   3   6   6       72.54       67.60      6.46 o 
   4   6   6      447.83      442.92     26.51 o 
   5   6   6       41.13       30.54      5.12 o 
   6   6   6       46.02       47.46      6.15 o 
   7   6   6      304.56      279.85     12.63 o 
   8   6   6       44.33       46.52      6.43 o 
   9   6   6       13.04        8.03      4.15 o 
  10   6   6       14.33       12.81      4.67 o 
  11   6   6       32.47       22.18      5.56 o 
  12   6   6       94.77      114.68     10.29 o 
  13   6   6       12.11       16.86      5.68 o 
  14   6   6       23.29       19.55      6.02 o 
  15   6   6       56.73       52.34      8.55 o 
 -18   7   6        2.68        4.39      5.07 o 
 -17   7   6       13.25        8.44      5.27 o 
 -16   7   6       13.13        6.31      5.80 o 
 -15   7   6        4.89        0.00      5.05 o 
 -14   7   6       24.93       13.95      6.74 o 
 -13   7   6        0.50        0.00      4.25 o 
 -12   7   6       57.73       71.74     10.25 o 
 -11   7   6      166.70      176.23     13.75 o 
 -10   7   6      221.24      231.08     11.76 o 
  -9   7   6       43.75       54.85      6.63 o 
  -8   7   6      143.33      160.99      9.61 o 
  -7   7   6        8.07        9.10      3.72 o 
  -6   7   6      270.39      250.12     11.43 o 
  -5   7   6      182.26      207.11     10.57 o 
  -4   7   6        0.12        0.00      2.68 o 
  -3   7   6       32.78       36.94      5.30 o 
  -2   7   6      204.33      154.16     46.43 o 
  -1   7   6      247.24      253.36     10.94 o 
   0   7   6      757.26      742.01     23.71 o 
   1   7   6     1367.61     1409.76     31.50 o 
   2   7   6        1.34        0.00      2.65 o 
   3   7   6       35.93       38.87      5.79 o 
   4   7   6      124.21      114.82      8.54 o 
   5   7   6      123.06      116.68     11.35 o 
   6   7   6      164.78      153.64     12.51 o 
   7   7   6      137.56      127.34     12.05 o 
   8   7   6       16.06       17.94      6.42 o 
   9   7   6       67.85       62.49      7.53 o 
  10   7   6       39.29       55.65      7.55 o 
  11   7   6        8.21        7.36      4.43 o 
  12   7   6        0.09        3.22      4.18 o 
  13   7   6      158.62      147.79     11.95 o 
  14   7   6      110.90      106.67     10.84 o 
 -17   8   6        0.07        6.61      6.07 o 
 -16   8   6        0.00        5.70      6.17 o 
 -15   8   6        0.03        0.99      5.21 o 
 -14   8   6        0.55        1.44      4.80 o 
 -13   8   6        5.89        4.31      6.62 o 
 -12   8   6      891.20      886.70     30.52 o 
 -11   8   6      457.80      423.70     37.50 o 
 -10   8   6       70.47       81.82      8.07 o 
  -9   8   6      164.67      165.03     10.29 o 
  -8   8   6       54.21       63.82      7.20 o 
  -7   8   6      259.98      262.67     12.39 o 
  -6   8   6      108.10      103.82      8.40 o 
  -5   8   6       47.64       43.11      5.95 o 
  -4   8   6      110.97      113.26      8.28 o 
  -3   8   6        0.98        0.78      2.81 o 
  -2   8   6       83.43       84.04      7.31 o 
  -1   8   6      475.44      486.78     16.83 o 
   0   8   6      190.34      173.02      9.54 o 
   1   8   6      231.65      233.01     21.28 o 
   2   8   6      286.73      280.07     15.17 o 
   3   8   6       89.67       84.04      7.87 o 
   4   8   6      274.55      218.67     11.39 o 
   5   8   6       89.41       64.82     15.07 o 
   6   8   6       19.50        9.55      5.37 o 
   7   8   6      135.60      128.71     12.55 o 
   8   8   6      205.42      183.73     14.34 o 
   9   8   6       20.57       13.75      6.22 o 
  10   8   6        0.17        5.75      5.08 o 
  11   8   6       62.97       59.90     10.35 o 
  12   8   6        5.87        4.24      5.85 o 
  13   8   6       30.10       24.11      8.50 o 
 -16   9   6       31.78       18.91     13.24 o 
 -15   9   6        2.44        7.75      6.17 o 
 -14   9   6       27.56       22.73      7.82 o 
 -13   9   6       15.49       14.60      6.65 o 
 -12   9   6        0.05        0.67      4.73 o 
 -11   9   6       14.42        9.86      5.98 o 
 -10   9   6       55.01       53.87      7.45 o 
  -9   9   6       26.43       31.96      6.01 o 
  -8   9   6        9.63       11.81      4.61 o 
  -7   9   6      448.33      508.56     17.44 o 
  -6   9   6      311.99      331.38     14.05 o 
  -5   9   6        8.97       17.50      4.87 o 
  -4   9   6        2.09        0.00      3.13 o 
  -3   9   6        0.24        0.00      2.89 o 
  -2   9   6       21.57       23.17      4.92 o 
  -1   9   6       18.56       11.60      5.43 o 
   0   9   6      342.68      342.63     13.48 o 
   1   9   6      364.23      334.78     17.11 o 
   2   9   6      275.80      253.11     24.24 o 
   3   9   6       26.20       32.30      5.89 o 
   4   9   6        0.27        0.00      3.09 o 
   5   9   6       65.01       57.27      9.25 o 
   6   9   6       16.72       16.09      8.73 o 
   7   9   6      109.73      106.39     16.20 o 
   8   9   6        0.69        1.43      5.07 o 
   9   9   6       95.61       80.24     11.24 o 
  10   9   6        3.47        0.00      4.52 o 
  11   9   6       19.82       10.53      7.61 o 
  12   9   6       87.34       74.34     11.84 o 
  13   9   6      192.73      185.90     16.83 o 
 -15  10   6        0.56        6.65      6.65 o 
 -14  10   6       24.50       26.86      8.45 o 
 -13  10   6       34.36       36.46      9.06 o 
 -12  10   6       60.69       51.65      9.91 o 
 -11  10   6       73.12       64.39      8.86 o 
 -10  10   6        8.45        9.07      4.67 o 
  -9  10   6      106.07      102.10      9.37 o 
  -8  10   6        0.22        1.69      3.56 o 
  -7  10   6      164.04      171.30     10.99 o 
  -6  10   6      328.16      357.06     15.13 o 
  -5  10   6      174.89      184.02     11.21 o 
  -4  10   6       51.03       61.18      7.37 o 
  -3  10   6      880.57      909.00     22.90 o 
  -2  10   6       21.55       19.23      5.20 o 
  -1  10   6       83.16       57.33     19.43 o 
   0  10   6       27.79       25.97      5.43 o 
   1  10   6      284.35      263.17     28.61 o 
   2  10   6        0.05        3.21      4.48 o 
   3  10   6        7.72        6.69      3.98 o 
   4  10   6       98.94      110.96      9.41 o 
   5  10   6        6.20        3.04      4.68 o 
   6  10   6        2.76        0.65      4.57 o 
   7  10   6        9.67        8.85      5.67 o 
   8  10   6        8.60        1.20      4.77 o 
   9  10   6       16.68       27.60      8.22 o 
  10  10   6       37.02       31.75      8.36 o 
  11  10   6       10.64       14.50      6.85 o 
  12  10   6        8.77       11.54      7.30 o 
 -14  11   6       19.67       18.70      7.65 o 
 -13  11   6       10.58       14.31      7.07 o 
 -12  11   6       51.37       51.30     10.35 o 
 -11  11   6       14.79       11.98      5.41 o 
 -10  11   6      243.98      262.54     14.31 o 
  -9  11   6        0.10        0.00      3.39 o 
  -8  11   6       48.86       56.99      7.87 o 
  -7  11   6       10.38       12.19      4.96 o 
  -6  11   6      104.28      119.04     10.02 o 
  -5  11   6      106.76      108.15      9.59 o 
  -4  11   6       99.33      110.03      9.56 o 
  -3  11   6      658.32      724.48     21.38 o 
  -2  11   6      326.05      331.73     14.77 o 
  -1  11   6        0.28        0.47      3.52 o 
   0  11   6      157.87      148.68     16.48 o 
   1  11   6       18.49       17.05      6.47 o 
   2  11   6      247.19      258.78     16.33 o 
   3  11   6       56.95       55.95      7.69 o 
   4  11   6       20.05       27.66      6.17 o 
   5  11   6       72.85       62.36     10.15 o 
   6  11   6        0.52        2.22      4.93 o 
   7  11   6       74.58       67.20     10.76 o 
   8  11   6        0.00        0.00      5.13 o 
   9  11   6       85.57       66.22     10.85 o 
  10  11   6       53.00       74.32     11.55 o 
  11  11   6        0.20        0.00      5.58 o 
 -13  12   6        0.72        0.00      4.78 o 
 -12  12   6       23.73       27.10      8.74 o 
 -11  12   6        0.33        1.39      4.54 o 
 -10  12   6       41.03       52.64      8.15 o 
  -9  12   6        3.97        0.00      4.11 o 
  -8  12   6       64.07       70.63      8.92 o 
  -7  12   6        0.27        3.00      4.15 o 
  -6  12   6        0.01        2.09      4.16 o 
  -5  12   6       63.81       60.51      8.24 o 
  -4  12   6      383.67      403.02     16.91 o 
  -3  12   6       38.92       45.86      7.29 o 
  -2  12   6      286.28      317.50     14.96 o 
  -1  12   6       27.68       32.47      6.40 o 
   0  12   6        2.22        5.42      5.13 o 
   1  12   6      119.92      118.68     12.42 o 
   2  12   6       12.14       19.32      7.75 o 
   3  12   6       67.20       68.55      8.61 o 
   4  12   6       24.52       34.39      6.98 o 
   5  12   6        3.89        2.86      4.15 o 
   6  12   6        1.30        5.92      5.58 o 
   7  12   6        5.64       14.13      6.76 o 
   8  12   6       14.22       12.72      7.05 o 
   9  12   6        0.34        2.46      7.18 o 
 -11  13   6        0.40        6.92      5.74 o 
 -10  13   6        3.32        5.87      5.14 o 
  -9  13   6        3.27       10.32      5.52 o 
  -8  13   6       24.38       23.94      6.66 o 
  -7  13   6       33.03       31.59      6.90 o 
  -6  13   6       84.24      110.82     10.45 o 
  -5  13   6       55.77       66.19      8.66 o 
  -4  13   6        0.51        3.29      4.39 o 
  -3  13   6       84.30       97.19      9.81 o 
  -2  13   6        3.94        2.50      4.49 o 
  -1  13   6       17.45       17.10      5.75 o 
   0  13   6       17.37       21.25      7.36 o 
   1  13   6        0.97        0.00      5.05 o 
   2  13   6       47.66       57.61     10.26 o 
   3  13   6       61.87       71.90      8.99 o 
   4  13   6       15.71       21.21      6.18 o 
   5  13   6        1.14        7.44      5.02 o 
   6  13   6       14.14       14.14      7.10 o 
   7  13   6        8.49       15.49      7.14 o 
   8  13   6       13.51       15.52      7.57 o 
  -9  14   6       22.46       23.94      6.92 o 
  -8  14   6       39.99       39.59      8.23 o 
  -7  14   6       62.45       77.42      9.80 o 
  -6  14   6       31.28       21.17      6.54 o 
  -5  14   6       32.16       25.69      6.99 o 
  -4  14   6       12.95        3.87      4.79 o 
  -3  14   6        7.94        9.80      5.72 o 
  -2  14   6       16.06       10.36      5.44 o 
  -1  14   6        4.32        0.31      5.48 o 
   0  14   6        4.78        5.27      5.78 o 
   1  14   6       27.43       30.24      8.66 o 
   2  14   6       13.19       18.81      7.47 o 
   3  14   6       11.82        7.83      5.31 o 
   4  14   6       68.19       68.89      9.48 o 
   5  14   6        0.73        0.63      4.51 o 
  -6  15   6       23.88       17.75      6.59 o 
  -5  15   6        1.52        2.52      4.95 o 
  -4  15   6       19.52       14.38      6.30 o 
  -3  15   6       36.09       33.06      7.64 o 
  -2  15   6        3.17        2.95      4.98 o 
  -1  15   6        1.10        3.86      6.74 o 
   0  15   6       40.06       44.68     10.22 o 
   1  15   6      175.01      234.59     18.61 o 
   2  15   6       90.53       95.71     11.00 o 
 -18   1   7        7.38       11.86      6.96 o 
 -17   1   7       24.90       14.99      7.36 o 
 -16   1   7       19.52       13.06      6.77 o 
 -15   1   7       99.13       88.79     16.62 o 
 -14   1   7      140.72      128.83     13.04 o 
 -13   1   7        0.00        0.00      4.08 o 
 -12   1   7        1.77        2.63      4.45 o 
 -11   1   7        8.60       10.79      5.13 o 
 -10   1   7        3.44        4.38      4.45 o 
  -9   1   7      374.30      351.47     17.44 o 
  -8   1   7     2339.20     2306.12     42.24 o 
  -7   1   7       52.08       54.33      9.22 o 
  -6   1   7        1.59        5.28      3.16 o 
  -5   1   7       59.14       59.32      5.92 o 
  -4   1   7      146.47      125.77      7.75 o 
  -3   1   7      354.25      363.91     15.23 o 
  -2   1   7       11.25       10.47      3.24 o 
  -1   1   7        3.74        2.07      2.15 o 
   0   1   7       43.34       47.12      4.35 o 
   1   1   7        0.74        0.79      3.28 o 
   2   1   7      219.72      205.43     12.25 o 
   3   1   7      322.93      321.26     15.44 o 
   4   1   7     2468.82     2534.40    131.13 o 
   5   1   7      190.23      173.52     12.64 o 
   6   1   7      356.40      363.56     17.74 o 
   7   1   7      162.88      148.55     12.15 o 
   8   1   7        6.97        4.37      4.78 o 
   9   1   7        8.16       10.23      5.67 o 
  10   1   7        4.79        7.01      5.33 o 
  11   1   7      152.35      163.14     14.54 o 
  12   1   7        0.15        1.15      5.17 o 
  13   1   7        9.89        8.90      6.56 o 
  14   1   7       56.02       68.87     11.95 o 
 -18   2   7        3.90        6.28      6.65 o 
 -17   2   7      232.60      251.26     18.52 o 
 -16   2   7        3.49        0.42      5.18 o 
 -15   2   7       37.17       24.67      7.47 o 
 -14   2   7       10.66        3.13      4.88 o 
 -13   2   7       31.87       23.66      7.16 o 
 -12   2   7        5.77        0.96      4.48 o 
 -11   2   7        0.33        1.04      4.37 o 
 -10   2   7      807.27      786.63     27.79 o 
  -9   2   7     1061.90     1070.58     41.79 o 
  -8   2   7       26.10       31.58      9.01 o 
  -7   2   7      166.62      218.41     11.09 o 
  -6   2   7      800.45      777.76     18.63 o 
  -5   2   7       19.45       20.20      4.28 o 
  -4   2   7      374.89      375.57     12.85 o 
  -3   2   7        2.60        1.18      1.99 o 
  -2   2   7       32.62       26.37      3.71 o 
  -1   2   7       87.23       81.20      5.50 o 
   0   2   7        2.64        2.58      2.67 o 
   1   2   7       86.63       88.55      8.45 o 
   2   2   7      484.07      450.52     24.25 o 
   3   2   7       49.38       52.87      7.36 o 
   4   2   7     1685.86     1711.38     69.98 o 
   5   2   7       12.39       13.23      5.45 o 
   6   2   7       99.55       96.59     10.25 o 
   7   2   7      262.93      286.51     16.24 o 
   8   2   7      124.32      109.81     12.68 o 
   9   2   7       25.47       21.75      6.54 o 
  10   2   7       59.26       50.12      9.36 o 
  11   2   7        0.91        4.07      7.46 o 
  12   2   7       12.43       16.16      7.44 o 
  13   2   7       32.16       41.23      9.45 o 
  14   2   7       16.74        2.82      6.45 o 
 -18   3   7       28.96       21.35      8.25 o 
 -17   3   7       64.73       67.98     11.53 o 
 -16   3   7       14.81       28.58      8.66 o 
 -15   3   7        7.10        4.18      5.87 o 
 -14   3   7        8.95        0.92      4.45 o 
 -13   3   7       72.82       75.33     10.45 o 
 -12   3   7       11.09       16.58      8.17 o 
 -11   3   7       19.69       11.87     12.82 o 
 -10   3   7       52.72       42.01      7.94 o 
  -9   3   7      158.39      154.52     12.25 o 
  -8   3   7      453.25      455.57     15.04 o 
  -7   3   7       96.51       96.30      7.67 o 
  -6   3   7       44.08       34.35      5.14 o 
  -5   3   7       90.79      112.97      9.25 o 
  -4   3   7      110.40      116.45      8.35 o 
  -3   3   7      228.53      135.81     75.41 o 
  -2   3   7      574.77      599.13     22.01 o 
  -1   3   7        1.47        2.61      2.73 o 
   0   3   7      124.78      114.11      6.49 o 
   1   3   7      185.84      192.64     12.66 o 
   2   3   7       49.28       60.66      6.34 o 
   3   3   7        1.23        0.90      2.90 o 
   4   3   7        6.63        5.63      4.18 o 
   5   3   7      172.09      149.15     11.75 o 
   6   3   7       60.75       71.85      9.16 o 
   7   3   7       19.28       13.67      5.61 o 
   8   3   7        6.16       10.76      5.25 o 
   9   3   7        2.35        0.42      4.78 o 
  10   3   7       33.52       26.36      7.56 o 
  11   3   7        8.48       11.88      6.36 o 
  12   3   7        5.96        7.59      5.87 o 
  13   3   7       79.20       89.72     12.65 o 
  14   3   7        4.53        4.11      6.05 o 
 -18   4   7        0.03        1.51      6.07 o 
 -17   4   7       91.91       88.02     12.94 o 
 -16   4   7       73.53       85.88     13.10 o 
 -15   4   7       16.52       23.35      7.58 o 
 -14   4   7       20.77       18.66      9.72 o 
 -13   4   7        2.15        5.86      5.35 o 
 -12   4   7      133.91      116.53     12.15 o 
 -11   4   7      518.47      527.28     35.53 o 
 -10   4   7        0.08        0.00      4.28 o 
  -9   4   7      631.94      573.62     33.00 o 
  -8   4   7      602.54      637.29     40.05 o 
  -7   4   7      302.32      304.92     12.57 o 
  -6   4   7       66.18       67.65      6.76 o 
  -5   4   7      109.53      114.52      8.01 o 
  -4   4   7       45.20       41.38      5.42 o 
  -3   4   7      142.23       83.10     49.82 o 
  -2   4   7       27.61       21.69      4.26 o 
  -1   4   7      237.73      227.37     13.80 o 
   0   4   7        6.62        4.30      3.97 o 
   1   4   7      501.35      487.63     15.21 o 
   2   4   7       27.70       19.52      5.87 o 
   3   4   7      187.24      179.56      9.94 o 
   4   4   7      328.79      351.62     13.89 o 
   5   4   7      212.91      232.60     12.93 o 
   6   4   7       50.55       41.45      6.45 o 
   7   4   7        0.01        1.41      3.25 o 
   8   4   7        0.74        0.89      3.43 o 
   9   4   7        9.05        1.77      3.73 o 
  10   4   7       10.19       14.17      5.26 o 
  11   4   7       17.35       20.98      5.80 o 
  12   4   7       42.45       48.74      8.04 o 
  13   4   7       14.98       20.18      6.24 o 
 -17   5   7       18.75       20.42      8.17 o 
 -16   5   7       24.22       35.60      9.16 o 
 -15   5   7       15.43        6.28      6.06 o 
 -14   5   7       24.60       32.40      8.37 o 
 -13   5   7        0.23        0.00      4.65 o 
 -12   5   7        2.78        0.00      3.98 o 
 -11   5   7        0.01        0.00      4.38 o 
 -10   5   7        0.79        1.25      4.57 o 
  -9   5   7       42.38       30.06      7.45 o 
  -8   5   7       60.47       57.71      6.78 o 
  -7   5   7      180.41      197.08     10.72 o 
  -6   5   7      230.95      251.43     11.60 o 
  -5   5   7        0.18        0.09      2.78 o 
  -4   5   7      250.54      261.13     11.54 o 
  -3   5   7       16.17        8.06      6.47 o 
  -2   5   7       50.94       50.19      5.78 o 
  -1   5   7       53.29       51.60      5.79 o 
   0   5   7       14.76       10.66      4.53 o 
   1   5   7       45.25       38.34      5.79 o 
   2   5   7       61.82       51.20      8.27 o 
   3   5   7       95.95      102.46     10.74 o 
   4   5   7      411.75      408.75     19.43 o 
   5   5   7       37.25       33.43      7.77 o 
   6   5   7       39.06       39.28      8.14 o 
   7   5   7       79.76       81.91      8.27 o 
   8   5   7       43.71       41.29      7.74 o 
   9   5   7       20.05       22.21      5.88 o 
  10   5   7       37.21       41.89      7.32 o 
  11   5   7       29.56       23.12      6.26 o 
  12   5   7        1.13        0.88      4.27 o 
  13   5   7        1.59        2.02      4.72 o 
 -17   6   7        0.05        0.00      5.33 o 
 -16   6   7       35.83       46.09     10.31 o 
 -15   6   7       20.24       15.54      7.30 o 
 -14   6   7       12.75        3.38      5.58 o 
 -13   6   7       13.52        9.12      5.65 o 
 -12   6   7       91.95       98.90     11.85 o 
 -11   6   7        0.58        0.00      4.17 o 
 -10   6   7        0.39        1.41      4.57 o 
  -9   6   7      318.91      302.97     13.50 o 
  -8   6   7      179.40      142.08      9.54 o 
  -7   6   7        8.43        7.60      3.75 o 
  -6   6   7      472.54      466.13     22.46 o 
  -5   6   7      130.22      122.98      8.66 o 
  -4   6   7       23.74       33.65      5.42 o 
  -3   6   7       63.84       53.29      9.95 o 
  -2   6   7        0.91        1.11      2.86 o 
  -1   6   7      210.02      217.42     13.53 o 
   0   6   7       49.66       48.52      7.74 o 
   1   6   7       54.75       46.20      6.29 o 
   2   6   7       81.93       50.60      8.45 o 
   3   6   7       54.62       59.69      9.25 o 
   4   6   7      616.39      547.42     37.51 o 
   5   6   7      128.49      117.40     11.95 o 
   6   6   7        4.01        0.00      4.68 o 
   7   6   7       10.35       11.22      5.87 o 
   8   6   7       14.81       16.26      6.76 o 
   9   6   7        9.93       11.40      6.25 o 
  10   6   7       13.64        9.03      7.18 o 
  11   6   7       24.36       18.78      5.83 o 
  12   6   7       16.25       12.43      5.80 o 
  13   6   7        0.00        2.14      5.11 o 
 -16   7   7       18.64        9.78      6.90 o 
 -15   7   7        0.40        0.00      4.68 o 
 -14   7   7       20.24        5.35      5.58 o 
 -13   7   7        8.66        8.93      6.25 o 
 -12   7   7       43.30       32.15      8.17 o 
 -11   7   7        0.24        0.00      4.32 o 
 -10   7   7      278.87      314.88     18.43 o 
  -9   7   7       32.84       22.78      5.45 o 
  -8   7   7      177.79      153.40     10.85 o 
  -7   7   7       34.46       39.23      6.18 o 
  -6   7   7       38.41       35.58      6.07 o 
  -5   7   7       30.60       30.98      5.58 o 
  -4   7   7       20.99       24.89      5.07 o 
  -3   7   7        3.81        1.69      3.13 o 
  -2   7   7       49.59       43.51      5.92 o 
  -1   7   7       19.72       21.38      6.05 o 
   0   7   7       60.04       59.53      8.45 o 
   1   7   7       59.69       48.96      7.96 o 
   2   7   7       21.72       16.76      6.22 o 
   3   7   7       22.35       27.04      7.37 o 
   4   7   7      631.10      563.91     23.73 o 
   5   7   7      169.86      178.34     30.72 o 
   6   7   7       35.83       34.98      8.34 o 
   7   7   7       54.04       30.64      7.70 o 
   8   7   7       82.85       68.76     10.95 o 
   9   7   7        8.77        3.21      5.00 o 
  10   7   7        0.09        0.00      4.79 o 
  11   7   7        2.75        5.22      5.94 o 
  12   7   7        0.05        3.30      5.89 o 
 -15   8   7       29.20       54.97     11.13 o 
 -14   8   7        0.09        0.00      4.88 o 
 -13   8   7        1.87        4.42      6.48 o 
 -12   8   7       61.29       61.28     10.42 o 
 -11   8   7      351.95      402.47     21.43 o 
 -10   8   7        2.92        3.53      5.05 o 
  -9   8   7        6.57       10.90      4.75 o 
  -8   8   7        0.92        0.00      3.32 o 
  -7   8   7        0.00        3.26      3.63 o 
  -6   8   7       12.08       11.87      4.71 o 
  -5   8   7       20.68       20.89      5.20 o 
  -4   8   7        0.83        1.95      3.42 o 
  -3   8   7        0.01        2.16      3.21 o 
  -2   8   7       48.46       50.75      6.40 o 
  -1   8   7       20.41       19.58      6.18 o 
   0   8   7      184.06      219.50     23.11 o 
   1   8   7        2.01        0.72      6.06 o 
   2   8   7        9.79       12.11      4.82 o 
   3   8   7      206.37      223.88     15.83 o 
   4   8   7       51.97       31.09      7.65 o 
   5   8   7       25.65       25.18      7.17 o 
   6   8   7       26.96       12.23      6.14 o 
   7   8   7       35.94       34.79      8.76 o 
   8   8   7       82.43       59.89     10.36 o 
   9   8   7        2.10        0.00      5.08 o 
  10   8   7        0.75        0.00      4.88 o 
  11   8   7        7.54        4.85      5.88 o 
 -15   9   7        1.92        3.24      5.77 o 
 -14   9   7        2.18        7.05      6.36 o 
 -13   9   7        1.80        0.74      5.57 o 
 -12   9   7        2.63        6.06      6.17 o 
 -11   9   7        4.83        5.77      5.85 o 
 -10   9   7       38.46       46.72      7.48 o 
  -9   9   7       44.03       51.28      7.59 o 
  -8   9   7      515.53      542.38     19.08 o 
  -7   9   7        0.00        2.57      3.88 o 
  -6   9   7        3.54        2.73      3.74 o 
  -5   9   7       54.01       54.77      7.29 o 
  -4   9   7       72.64       78.41      8.41 o 
  -3   9   7       10.30       12.92      4.53 o 
  -2   9   7        7.38        7.09      3.81 o 
  -1   9   7      390.39      412.88     19.97 o 
   0   9   7        9.75       17.63      6.47 o 
   1   9   7       25.82       13.48      5.96 o 
   2   9   7        0.08        1.32      3.84 o 
   3   9   7      501.22      456.14     22.21 o 
   4   9   7       22.15       22.95      7.27 o 
   5   9   7      123.26      132.06     13.65 o 
   6   9   7       74.07       67.70     10.54 o 
   7   9   7        8.46       10.14      5.98 o 
   8   9   7       58.60       51.49     10.35 o 
   9   9   7       46.13       49.37     10.11 o 
  10   9   7       16.39       13.58      7.14 o 
 -14  10   7        3.45        0.91      6.25 o 
 -13  10   7       40.38       29.09      9.06 o 
 -12  10   7        0.26        3.32      5.77 o 
 -11  10   7       27.77       24.72      8.16 o 
 -10  10   7        7.99        6.58      4.76 o 
  -9  10   7      294.71      317.77     15.59 o 
  -8  10   7        5.50        8.05      4.72 o 
  -7  10   7      147.79      152.58     11.11 o 
  -6  10   7       51.11       43.28      7.04 o 
  -5  10   7       90.37      112.62      9.74 o 
  -4  10   7      233.41      257.91     13.36 o 
  -3  10   7       10.51       11.47      4.84 o 
  -2  10   7        0.35        2.54      4.78 o 
  -1  10   7       77.15       66.57      9.86 o 
   0  10   7        8.15       11.55      5.85 o 
   1  10   7        1.22        0.00      4.47 o 
   2  10   7        0.03        0.00      3.96 o 
   3  10   7       36.20       31.57      8.07 o 
   4  10   7       17.29        7.74      6.48 o 
   5  10   7       10.17       10.70      6.37 o 
   6  10   7        4.35        5.30      6.05 o 
   7  10   7       53.49       37.46      9.06 o 
   8  10   7        7.77        8.00      5.78 o 
   9  10   7        4.28        0.00      5.25 o 
 -12  11   7        0.37        0.00      5.37 o 
 -11  11   7       26.40       30.55      9.06 o 
 -10  11   7        0.04        0.00      4.35 o 
  -9  11   7      114.18      133.20     11.29 o 
  -8  11   7      163.00      163.01     11.98 o 
  -7  11   7       46.12       45.28      7.62 o 
  -6  11   7        0.01        2.00      4.43 o 
  -5  11   7      134.39      114.43     10.15 o 
  -4  11   7       95.32      115.66     10.07 o 
  -3  11   7        8.74       10.21      5.04 o 
  -2  11   7       72.89       78.37     11.16 o 
  -1  11   7        0.00        1.05      5.35 o 
   0  11   7       53.43       54.66      9.76 o 
   1  11   7       11.09        9.07      5.74 o 
   2  11   7        3.45        8.33      4.65 o 
   3  11   7       69.59       65.89     10.94 o 
   4  11   7       52.34       60.10     10.59 o 
   5  11   7       17.69       13.29      6.85 o 
   6  11   7        0.01        0.00      5.35 o 
   7  11   7        3.25        6.73      6.29 o 
   8  11   7        1.12        0.00      4.60 o 
 -11  12   7       28.62       24.98      8.94 o 
 -10  12   7       28.51       29.39      7.32 o 
  -9  12   7       14.86        5.04      5.13 o 
  -8  12   7       69.24       65.93      9.04 o 
  -7  12   7        0.63        1.66      4.63 o 
  -6  12   7      235.83      253.88     17.21 o 
  -5  12   7        1.37        1.08      4.37 o 
  -4  12   7      194.78      199.58     13.04 o 
  -3  12   7      285.18      302.53     15.41 o 
  -2  12   7       89.84       91.46     12.04 o 
  -1  12   7        5.06       10.09      6.45 o 
   0  12   7        0.01        3.38      5.47 o 
   1  12   7        5.62        6.27      5.65 o 
   2  12   7       43.85       49.10      7.90 o 
   3  12   7       29.96       23.04     13.52 o 
   4  12   7        1.89        3.76      5.28 o 
   5  12   7        1.25        4.38      5.94 o 
   6  12   7       54.54       41.55      9.56 o 
  -8  13   7        4.98        1.44      5.25 o 
  -7  13   7       72.49       71.53      9.52 o 
  -6  13   7       93.65       82.50      9.70 o 
  -5  13   7        7.36        3.90      5.02 o 
  -4  13   7       40.46       33.64      7.45 o 
  -3  13   7        2.30        0.00      5.48 o 
  -2  13   7       46.65       56.75     10.73 o 
  -1  13   7       67.15       74.84     11.93 o 
   0  13   7        4.08        4.65      6.54 o 
   1  13   7       28.69       34.71     14.93 o 
   2  13   7       11.14       16.17      6.12 o 
   3  13   7        0.15        0.10      4.79 o 
   4  13   7        2.27        2.21      5.73 o 
  -4  14   7       22.84       19.71      6.61 o 
  -3  14   7        1.48        3.24      6.37 o 
  -2  14   7        4.73        3.76      6.14 o 
  -1  14   7        0.01        0.00      5.13 o 
   0  14   7       12.59       11.35      7.70 o 
 -17   0   8       90.11      158.06     22.82 o 
 -16   0   8        0.17       10.42      8.73 o 
 -15   0   8       97.38      103.40     18.60 o 
 -14   0   8        5.10       10.14      8.45 o 
 -13   0   8       45.58       47.89     13.52 o 
 -12   0   8       38.94       14.09      8.73 o 
 -11   0   8      191.72      198.95     20.57 o 
 -10   0   8       80.37       75.22     14.09 o 
  -9   0   8       18.26       20.85      9.30 o 
  -8   0   8       12.87       10.70      7.32 o 
  -7   0   8      289.64      246.35     21.14 o 
  -6   0   8      423.51      412.50     17.64 o 
  -5   0   8        1.01        1.89      3.79 o 
  -4   0   8      430.21      453.94     25.66 o 
  -3   0   8      261.52      244.65     19.17 o 
  -2   0   8      124.29      129.08     10.16 o 
  -1   0   8        1.43        5.35      6.48 o 
   0   0   8      153.84      158.08     16.91 o 
   1   0   8      215.66      228.56     19.73 o 
   2   0   8     1318.96     1284.89     44.91 o 
   3   0   8     1626.25     1573.90     50.87 o 
   4   0   8        9.99       14.93      8.73 o 
   5   0   8      854.87      825.90     38.66 o 
   6   0   8       84.70       94.10     15.21 o 
   7   0   8       95.97      112.70     17.19 o 
   8   0   8       30.35       51.55     13.52 o 
   9   0   8       14.41       16.34     10.42 o 
  10   0   8        3.63       11.55      9.58 o 
  11   0   8       34.75       39.16     13.52 o 
  12   0   8        7.59       12.68     11.27 o 
 -17   1   8        3.09        2.06      6.45 o 
 -16   1   8       11.23       16.91      7.67 o 
 -15   1   8       13.25       14.93      7.37 o 
 -14   1   8        1.15        8.56      6.07 o 
 -13   1   8        5.33        3.39      5.48 o 
 -12   1   8        8.05        2.22      4.65 o 
 -11   1   8        0.48        3.23      4.88 o 
 -10   1   8       51.34       58.07      9.36 o 
  -9   1   8      257.71      268.97     16.44 o 
  -8   1   8      218.27      237.83     15.14 o 
  -7   1   8      244.53      251.41     17.47 o 
  -6   1   8      115.47      108.37      8.34 o 
  -5   1   8      151.57      143.52      9.61 o 
  -4   1   8      173.27      190.23     10.14 o 
  -3   1   8      198.09      155.56     35.47 o 
  -2   1   8       81.08       87.62     16.34 o 
  -1   1   8      421.90      435.61     17.93 o 
   0   1   8      140.35      139.84     16.91 o 
   1   1   8       10.17       14.75      5.67 o 
   2   1   8       51.82       64.02      8.65 o 
   3   1   8      244.75      262.49     15.54 o 
   4   1   8      142.46      157.01     12.64 o 
   5   1   8      148.87      144.72     12.25 o 
   6   1   8       60.69       61.15      9.36 o 
   7   1   8      144.19      133.14     12.95 o 
   8   1   8        8.95       15.62      6.54 o 
   9   1   8        0.21        0.70      5.18 o 
  10   1   8       10.74        8.19     13.10 o 
  11   1   8       12.55       20.58      7.67 o 
  12   1   8        0.26        0.37      5.68 o 
 -17   2   8        0.06        0.00      5.97 o 
 -16   2   8        0.01        0.00      5.48 o 
 -15   2   8       13.64       16.75      7.47 o 
 -14   2   8        1.64        3.70      5.37 o 
 -13   2   8        0.46        1.99      5.08 o 
 -12   2   8        0.55        0.00      4.48 o 
 -11   2   8       31.51       32.07     11.83 o 
 -10   2   8       52.67       55.53      9.06 o 
  -9   2   8        8.93        6.81      5.05 o 
  -8   2   8       32.39       26.38      6.94 o 
  -7   2   8       60.12       58.01      8.56 o 
  -6   2   8        3.42        2.54      3.47 o 
  -5   2   8       74.08       78.07      7.35 o 
  -4   2   8       70.47       60.32     11.13 o 
  -3   2   8       98.75      101.39      7.90 o 
  -2   2   8        2.26        0.00      3.79 o 
  -1   2   8      208.98      217.79     14.04 o 
   0   2   8      202.57      214.45     14.11 o 
   1   2   8       23.09       19.70      6.17 o 
   2   2   8      370.25      387.77     17.82 o 
   3   2   8       13.75       18.92      6.07 o 
   4   2   8      105.93      101.37     10.82 o 
   5   2   8       79.21       88.71     10.42 o 
   6   2   8       86.28       85.82     10.55 o 
   7   2   8       13.37       18.60      8.31 o 
   8   2   8       18.81       16.49      6.87 o 
   9   2   8        0.81        2.68      5.58 o 
  10   2   8        4.60        6.05      6.42 o 
  11   2   8        5.29       10.57      7.02 o 
  12   2   8        0.76        0.00      5.97 o 
 -16   3   8        4.59       10.17      6.85 o 
 -15   3   8        3.50        1.18      5.08 o 
 -14   3   8       16.78       25.47      8.26 o 
 -13   3   8       20.46       16.07      6.67 o 
 -12   3   8       94.45      105.27     12.25 o 
 -11   3   8       30.40       32.66      8.05 o 
 -10   3   8       19.71       17.01      6.36 o 
  -9   3   8      178.61      146.85     12.65 o 
  -8   3   8       76.75       58.22      8.96 o 
  -7   3   8       43.73       52.61      6.61 o 
  -6   3   8      404.67      386.83     14.57 o 
  -5   3   8     1001.21      997.54     22.70 o 
  -4   3   8        1.46        1.39      3.24 o 
  -3   3   8       29.75       28.68      5.21 o 
  -2   3   8        1.66        0.41      3.57 o 
  -1   3   8      532.23      529.44     21.86 o 
   0   3   8       39.74       39.43     11.97 o 
   1   3   8       22.76       21.48      6.37 o 
   2   3   8       75.64      101.11     10.95 o 
   3   3   8        1.19        6.33      5.35 o 
   4   3   8      136.42      144.05     12.70 o 
   5   3   8      292.13      306.69     14.33 o 
   6   3   8       55.47       59.99      9.36 o 
   7   3   8      219.89      248.76     16.51 o 
   8   3   8      278.46      319.96     23.82 o 
   9   3   8       34.23       44.33     10.28 o 
  10   3   8       11.59       19.32      8.03 o 
  11   3   8       25.40       27.62      8.76 o 
 -16   4   8        4.95        5.44      6.02 o 
 -15   4   8       22.87       24.09      8.17 o 
 -14   4   8        1.27        0.00      4.93 o 
 -13   4   8        5.02        5.27      5.48 o 
 -12   4   8        0.00        2.39      5.08 o 
 -11   4   8       12.67       13.13      5.85 o 
 -10   4   8        8.84       15.21      8.17 o 
  -9   4   8       15.59       12.30      6.34 o 
  -8   4   8       71.42       93.44     10.51 o 
  -7   4   8        2.26        2.04      3.64 o 
  -6   4   8      515.39      538.11     17.46 o 
  -5   4   8       81.12       94.58      8.13 o 
  -4   4   8       41.49       27.93      5.24 o 
  -3   4   8      424.75      440.70     15.10 o 
  -2   4   8       80.28       96.29     10.99 o 
  -1   4   8        7.11        0.00      5.92 o 
   0   4   8      102.79      103.82     11.26 o 
   1   4   8        7.05        7.22      4.87 o 
   2   4   8        8.47        5.76      5.08 o 
   3   4   8       10.82       12.25      5.85 o 
   4   4   8        3.47        1.71      4.48 o 
   5   4   8       24.00       24.49      7.16 o 
   6   4   8        2.48        0.51      5.01 o 
   7   4   8        7.19        5.36      5.77 o 
   8   4   8       36.53       47.67      9.86 o 
   9   4   8        0.65        0.00      4.01 o 
  10   4   8        2.16        2.22      4.64 o 
  11   4   8       72.37       89.89     10.42 o 
 -16   5   8        0.09        2.80      6.47 o 
 -15   5   8        8.01       15.07      7.17 o 
 -14   5   8       18.99       24.65      8.57 o 
 -13   5   8        0.03        0.00      5.05 o 
 -12   5   8       25.39       14.13      8.17 o 
 -11   5   8        1.31        6.12      5.77 o 
 -10   5   8      137.35      145.31     13.55 o 
  -9   5   8        0.00        0.00      4.38 o 
  -8   5   8        0.01        0.00      4.05 o 
  -7   5   8       17.54       12.60      4.75 o 
  -6   5   8      519.94      497.51     23.82 o 
  -5   5   8      350.31      352.31     14.43 o 
  -4   5   8      148.00      144.83      9.53 o 
  -3   5   8       62.23       68.39      9.06 o 
  -2   5   8        2.86        2.97      5.21 o 
  -1   5   8       25.25       29.89      7.07 o 
   0   5   8       45.72       34.65      7.77 o 
   1   5   8       11.34        9.54      4.93 o 
   2   5   8       97.66       80.78     10.56 o 
   3   5   8        8.86       13.04      6.14 o 
   4   5   8       52.88       63.48     10.06 o 
   5   5   8      130.88      124.49     13.24 o 
   6   5   8       34.70       31.49      8.50 o 
   7   5   8      294.37      294.16     19.03 o 
   8   5   8      283.69      289.09     19.12 o 
   9   5   8        6.12        0.55      5.67 o 
  10   5   8        0.01        0.00      5.53 o 
  11   5   8        3.59        1.38      5.97 o 
 -15   6   8        2.82        0.00      5.85 o 
 -14   6   8        2.63        1.73      5.65 o 
 -13   6   8       17.83       20.15      8.02 o 
 -12   6   8        1.83        5.29      5.87 o 
 -11   6   8        9.30       15.12      6.63 o 
 -10   6   8        3.55        2.50      5.28 o 
  -9   6   8       60.76       53.43      9.26 o 
  -8   6   8       20.09       20.93      5.34 o 
  -7   6   8        8.38       10.13      4.70 o 
  -6   6   8      102.95      111.08      9.11 o 
  -5   6   8        7.31        9.59      4.43 o 
  -4   6   8        1.17        0.00      3.36 o 
  -3   6   8       77.37       80.85      9.96 o 
  -2   6   8       32.64       29.47      7.14 o 
  -1   6   8       42.21       42.93      8.14 o 
   0   6   8      149.57      139.08     15.22 o 
   1   6   8       20.84       19.74      6.74 o 
   2   6   8      131.83      128.87     12.93 o 
   3   6   8       10.08       14.90      6.62 o 
   4   6   8        9.60       18.31      7.16 o 
   5   6   8      181.27      140.49     13.94 o 
   6   6   8       33.32       34.35      8.50 o 
   7   6   8        4.55        0.00      5.14 o 
   8   6   8        7.93        9.84      6.84 o 
   9   6   8        0.63        4.37      6.07 o 
  10   6   8       13.52       15.02      7.42 o 
 -14   7   8        0.32       12.48      7.07 o 
 -13   7   8        2.46        0.00      4.67 o 
 -12   7   8        0.11        0.00      5.33 o 
 -11   7   8        0.10        0.00      5.08 o 
 -10   7   8       12.21        7.93      6.25 o 
  -9   7   8       26.16       23.94      7.47 o 
  -8   7   8      141.50      160.06     10.97 o 
  -7   7   8        0.00        2.81      3.93 o 
  -6   7   8        9.53        6.97      4.24 o 
  -5   7   8        3.30        7.93      4.34 o 
  -4   7   8       49.81       53.93      7.15 o 
  -3   7   8       10.36        7.43      5.17 o 
  -2   7   8        0.64        4.51      4.88 o 
  -1   7   8       32.77       31.94      7.62 o 
   0   7   8        7.67       14.93      9.01 o 
   1   7   8       19.74       15.96      6.22 o 
   2   7   8      141.26      131.28     13.24 o 
   3   7   8       13.75       17.10      7.61 o 
   4   7   8      412.93      391.57     21.53 o 
   5   7   8        0.63        0.00      4.11 o 
   6   7   8        6.00        2.39      5.28 o 
   7   7   8        8.33        7.37      6.14 o 
   8   7   8        0.07        0.00      4.73 o 
   9   7   8       17.14       26.07      8.32 o 
 -13   8   8        7.51        7.96      6.85 o 
 -12   8   8        0.05        1.66      5.85 o 
 -11   8   8      123.08      144.94     14.73 o 
 -10   8   8        7.17        2.49      5.92 o 
  -9   8   8        1.24        3.79      5.28 o 
  -8   8   8        9.39        8.64      4.81 o 
  -7   8   8       10.21        5.81      4.43 o 
  -6   8   8      122.38      128.35     10.30 o 
  -5   8   8        2.30        4.99      4.22 o 
  -4   8   8        2.54        6.31      4.16 o 
  -3   8   8        0.57        7.66      5.57 o 
  -2   8   8       26.44       27.06      7.54 o 
  -1   8   8       21.69        9.56      5.87 o 
   0   8   8       77.41       63.95     14.37 o 
   1   8   8       40.12       36.14      8.78 o 
   2   8   8      204.23      171.16     14.84 o 
   3   8   8       77.67       74.57     16.90 o 
   4   8   8        7.48        7.73      6.34 o 
   5   8   8       17.91       11.74      6.36 o 
   6   8   8       12.03       12.54      6.57 o 
   7   8   8       29.46       27.98     11.83 o 
   8   8   8        0.42        0.00      5.49 o 
 -12   9   8       44.77       38.72      9.91 o 
 -11   9   8       24.22       28.47      8.90 o 
 -10   9   8        0.02        2.68      5.67 o 
  -9   9   8       95.77      105.42     12.76 o 
  -8   9   8       49.54       49.25      7.91 o 
  -7   9   8       55.44       67.00      8.56 o 
  -6   9   8        0.05        0.00      3.79 o 
  -5   9   8        7.53       13.02      5.05 o 
  -4   9   8        1.78        5.69      5.61 o 
  -3   9   8       24.49       28.31      7.94 o 
  -2   9   8        5.07        1.69      5.18 o 
  -1   9   8       12.09       16.48      6.57 o 
   0   9   8       69.29       68.52     10.45 o 
   1   9   8       38.00       33.79      8.66 o 
   2   9   8       21.91       17.75      7.37 o 
   3   9   8       58.03       51.70     10.35 o 
   4   9   8       45.90       32.58      8.86 o 
   5   9   8        0.59        0.00      4.48 o 
   6   9   8        3.64        2.05      5.68 o 
   7   9   8       23.86       17.54      7.75 o 
 -11  10   8       82.54       75.91     12.27 o 
 -10  10   8        3.68        5.73      6.47 o 
  -9  10   8      228.35      274.62     15.41 o 
  -8  10   8      274.03      311.02     16.45 o 
  -7  10   8       12.23        7.47      5.22 o 
  -6  10   8        0.75        0.71      4.20 o 
  -5  10   8       21.19       32.19      6.68 o 
  -4  10   8        0.01        0.31      5.17 o 
  -3  10   8        7.06       13.66      6.77 o 
  -2  10   8       32.39       48.83      9.86 o 
  -1  10   8        4.93        6.46      5.61 o 
   0  10   8        0.26        0.00      5.28 o 
   1  10   8        1.18        0.00      4.40 o 
   2  10   8        8.96        3.77      5.47 o 
   3  10   8       50.34       50.51     10.42 o 
   4  10   8       55.59       49.57     10.66 o 
   5  10   8       26.38       33.51     14.23 o 
   6  10   8        3.31        5.96      6.56 o 
  -9  11   8       14.15       19.87      6.71 o 
  -8  11   8        0.03        0.00      4.78 o 
  -7  11   8      184.97      219.06     14.08 o 
  -6  11   8       12.54        7.18      5.36 o 
  -5  11   8      311.99      334.43     16.52 o 
  -4  11   8       30.32       31.79      9.06 o 
  -3  11   8        1.05        0.00      5.67 o 
  -2  11   8        0.12        0.94      5.67 o 
  -1  11   8        1.19        3.28      5.74 o 
   0  11   8        1.20        2.93      5.53 o 
   1  11   8        6.77       15.37      7.16 o 
   2  11   8        5.19        3.29      5.55 o 
   3  11   8       15.16       17.20      7.42 o 
   4  11   8       24.39       14.17      7.36 o 
  -6  12   8      185.40      224.66     14.50 o 
  -5  12   8      151.32      191.58     17.13 o 
  -4  12   8       12.48       18.56      8.25 o 
  -3  12   8       11.82        5.21      6.85 o 
  -2  12   8        0.96        0.41      6.05 o 
  -1  12   8        0.52        2.48      5.89 o 
   0  12   8        4.40        0.70      6.17 o 
   1  12   8       78.17       87.32     13.14 o 
 -14   1   9       32.34       42.97     10.22 o 
 -13   1   9       12.39       13.89      6.94 o 
 -12   1   9       63.55       71.22     10.95 o 
 -11   1   9        0.16        0.00      4.48 o 
 -10   1   9       27.69       23.65      8.17 o 
  -9   1   9       82.55      113.32     12.24 o 
  -8   1   9       23.06       27.76      7.67 o 
  -7   1   9        8.98        1.97      4.78 o 
  -6   1   9        1.48        0.77      4.20 o 
  -5   1   9       13.96       12.33      4.60 o 
  -4   1   9        7.86        4.44      4.77 o 
  -3   1   9       56.61       51.35      8.76 o 
  -2   1   9        1.62        0.00      4.18 o 
  -1   1   9       58.29       81.25     10.42 o 
   0   1   9        5.79        5.63      7.61 o 
   1   1   9      385.99      380.28     27.06 o 
   2   1   9      284.26      279.43     16.74 o 
   3   1   9       36.08       50.16      9.06 o 
   4   1   9       52.19       41.69      8.56 o 
   5   1   9       10.05       13.58      6.45 o 
   6   1   9       28.57       42.91      9.25 o 
   7   1   9      159.13      187.02     15.74 o 
   8   1   9       53.05       69.59     11.39 o 
   9   1   9       23.57       27.60      8.73 o 
 -14   2   9      109.90      139.28     15.03 o 
 -13   2   9        4.59        3.26      5.74 o 
 -12   2   9        2.29        3.93      5.87 o 
 -11   2   9       62.46       61.96     10.55 o 
 -10   2   9       48.98       48.91      9.46 o 
  -9   2   9        0.53        2.41      5.13 o 
  -8   2   9        4.03        0.00      4.68 o 
  -7   2   9      191.38      199.82     14.55 o 
  -6   2   9      112.37      116.05     11.55 o 
  -5   2   9        5.60        0.95      3.69 o 
  -4   2   9      122.29      106.22     11.06 o 
  -3   2   9      181.41      176.71     13.73 o 
  -2   2   9      453.14      472.78     23.40 o 
  -1   2   9        0.74        0.00      4.37 o 
   0   2   9       15.76       15.36      6.47 o 
   1   2   9       29.76       33.54      8.17 o 
   2   2   9       80.13       84.51     14.93 o 
   3   2   9        5.40        5.92      7.89 o 
   4   2   9       12.43       25.07     10.70 o 
   5   2   9      117.94      111.86     18.03 o 
   6   2   9        1.98        5.23      6.16 o 
   7   2   9       45.77       67.96     13.80 o 
   8   2   9        6.19        5.38      6.16 o 
   9   2   9      112.26      120.54     14.24 o 
 -14   3   9        1.74        0.00      5.77 o 
 -13   3   9        7.23       14.18      7.16 o 
 -12   3   9       36.38       37.84      9.13 o 
 -11   3   9        3.14        2.85      5.65 o 
 -10   3   9        0.94        1.07      8.03 o 
  -9   3   9       94.07       82.89     10.85 o 
  -8   3   9      148.81      142.82     13.34 o 
  -7   3   9        4.17        7.47      5.28 o 
  -6   3   9        3.89        8.67      4.64 o 
  -5   3   9        0.00        0.00      3.63 o 
  -4   3   9      128.40      133.78     12.25 o 
  -3   3   9      272.42      292.83     24.80 o 
  -2   3   9       56.38       54.21      9.16 o 
  -1   3   9        0.08        1.07      4.17 o 
   0   3   9       22.02       13.60      7.32 o 
   1   3   9      157.15      170.06     15.08 o 
   2   3   9       12.26        5.96      5.57 o 
   3   3   9       59.16       71.11     10.66 o 
   4   3   9       62.53       70.33     10.91 o 
   5   3   9        2.88        0.00      4.97 o 
   6   3   9       10.75        3.47      5.37 o 
   7   3   9       73.79       90.17     12.53 o 
   8   3   9        1.48        0.00      5.53 o 
 -13   4   9        0.01        0.00      5.89 o 
 -12   4   9        5.00        5.51      5.89 o 
 -11   4   9        3.75        4.16      5.45 o 
 -10   4   9        0.01        0.00      5.13 o 
  -9   4   9        0.22        1.50      5.45 o 
  -8   4   9        0.31        0.00      4.58 o 
  -7   4   9       27.62       22.51      7.25 o 
  -6   4   9      180.84      195.74     11.85 o 
  -5   4   9      254.27      247.90     16.13 o 
  -4   4   9      416.01      445.44     20.83 o 
  -3   4   9      131.93      143.14     18.88 o 
  -2   4   9      142.45      127.84     12.82 o 
  -1   4   9        3.60        8.48      5.37 o 
   0   4   9       31.66       23.34      7.25 o 
   1   4   9        5.65        4.04      5.49 o 
   2   4   9       27.22       30.39      7.90 o 
   3   4   9        1.04        2.23      5.17 o 
   4   4   9        9.72        7.44      6.07 o 
   5   4   9        1.40        3.02      5.65 o 
   6   4   9        8.90        4.31      5.41 o 
   7   4   9      151.52      146.61     15.24 o 
   8   4   9      239.61      263.52     19.43 o 
 -13   5   9        0.16        0.00      5.61 o 
 -12   5   9       10.74        0.91      6.07 o 
 -11   5   9       16.03       13.12      6.76 o 
 -10   5   9        3.14        4.50      5.68 o 
  -9   5   9       77.15       84.80     11.44 o 
  -8   5   9        0.11        0.85      5.08 o 
  -7   5   9       58.56       60.88      9.66 o 
  -6   5   9       10.69       19.21      5.43 o 
  -5   5   9       61.31       60.10      9.65 o 
  -4   5   9       45.06       51.28     12.11 o 
  -3   5   9      114.16      138.34     18.60 o 
  -2   5   9       57.34       61.13     14.09 o 
  -1   5   9       25.10       20.62      7.16 o 
   0   5   9       75.89       82.82     11.33 o 
   1   5   9        4.73        0.37      5.33 o 
   2   5   9        0.12        2.50      4.97 o 
   3   5   9       23.89       23.10      7.77 o 
   4   5   9        0.23        1.97      5.18 o 
   5   5   9       12.15       10.37      7.04 o 
   6   5   9       55.83       58.22     11.22 o 
   7   5   9        4.93        0.73      6.17 o 
 -12   6   9        1.37        0.00      6.17 o 
 -11   6   9       13.31       13.42      6.82 o 
 -10   6   9        1.33        0.52      5.20 o 
  -9   6   9       12.69        4.82      5.77 o 
  -8   6   9        0.91        2.74      5.41 o 
  -7   6   9        2.29        0.00      4.16 o 
  -6   6   9       52.31       47.48      7.29 o 
  -5   6   9       33.52       21.42      7.30 o 
  -4   6   9       73.97       75.28     10.74 o 
  -3   6   9       12.78       10.81      6.34 o 
  -2   6   9      140.10      158.92     20.57 o 
  -1   6   9       25.51       33.47      8.56 o 
   0   6   9        0.15        0.46      4.33 o 
   1   6   9      114.61      114.20     13.04 o 
   2   6   9        0.04        0.00      5.08 o 
   3   6   9        5.86        1.65      5.85 o 
   4   6   9        6.13        1.55      5.58 o 
   5   6   9        0.49        3.09      6.05 o 
   6   6   9       11.22       10.22      7.16 o 
   7   6   9       53.42       31.00      9.34 o 
 -11   7   9       54.40       61.76     11.15 o 
 -10   7   9        4.47        0.68      5.67 o 
  -9   7   9        8.80        0.00      5.48 o 
  -8   7   9       36.07       24.65      7.90 o 
  -7   7   9       18.34       10.98      5.35 o 
  -6   7   9       13.32        9.97      5.24 o 
  -5   7   9       86.82       93.93     14.51 o 
  -4   7   9        0.03        0.46      5.48 o 
  -3   7   9      132.77      120.63     12.75 o 
  -2   7   9       60.73       89.87     16.62 o 
  -1   7   9       16.71       17.33     12.68 o 
   0   7   9        8.40       14.62      6.67 o 
   1   7   9       11.47        8.03      6.67 o 
   2   7   9       97.44      103.07     13.13 o 
   3   7   9       32.71       31.56      8.78 o 
   4   7   9       71.22       64.30     16.34 o 
   5   7   9        1.09        6.61      6.54 o 
   6   7   9        0.02        0.00      6.02 o 
 -10   8   9        1.69        4.62      6.07 o 
  -9   8   9        1.31        0.00      5.74 o 
  -8   8   9        0.36        2.72      5.77 o 
  -7   8   9       19.28       21.39      6.40 o 
  -6   8   9       61.47       73.13     11.25 o 
  -5   8   9        2.61        3.99      5.68 o 
  -4   8   9       43.14       47.06      9.66 o 
  -3   8   9       28.36       37.61      9.06 o 
  -2   8   9        0.10        0.28      7.32 o 
  -1   8   9        1.49        0.00      5.92 o 
   0   8   9      122.48      142.19     14.94 o 
   1   8   9        2.88        0.00      5.17 o 
   2   8   9       91.24       76.30     12.05 o 
   3   8   9        0.72        1.39      5.96 o 
   4   8   9        3.92       12.71      7.67 o 
  -8   9   9        0.14        2.07      5.87 o 
  -7   9   9        0.94        1.15      5.06 o 
  -6   9   9        1.50        4.92      5.87 o 
  -5   9   9        4.90        6.37      6.67 o 
  -4   9   9       18.46       22.66      7.94 o 
  -3   9   9        1.47        3.66      6.17 o 
  -2   9   9       68.86       97.20     18.03 o 
  -1   9   9        0.52        3.10      7.32 o 
   0   9   9      105.95      118.47     14.33 o 
   1   9   9       42.33       49.72     10.86 o 
   2   9   9        0.09        0.18      6.05 o 
  -5  10   9       48.31       62.58     11.44 o 
  -4  10   9        4.38        2.48      6.56 o 
  -3  10   9       89.28      101.55     13.34 o 
  -2  10   9        5.40       12.68     10.14 o 
  -1  10   9       22.55       34.65     13.80 o 
 -11   0  10       16.74       26.76     12.11 o 
 -10   0  10       18.68       20.85     10.14 o 
  -9   0  10        0.02        2.82      7.32 o 
  -8   0  10        0.82        0.56      7.32 o 
  -7   0  10       25.70       15.21      9.86 o 
  -4   0  10        0.30        5.63      8.17 o 
  -3   0  10      130.77      107.07     17.47 o 
  -2   0  10        6.68        9.30      9.30 o 
   5   0  10        6.08        6.48      9.58 o 
 -11   1  10        0.60        0.00      4.97 o 
 -10   1  10        0.82        0.00      5.08 o 
  -9   1  10       13.96       23.95      7.82 o 
  -8   1  10        0.01        0.00      4.97 o 
  -7   1  10       19.39       12.16      6.74 o 
  -4   1  10        0.58        0.00      7.89 o 
  -3   1  10      182.16      203.73     22.26 o 
  -2   1  10       67.58       45.64     13.80 o 
  -1   1  10       30.26       41.98     13.52 o 
   0   1  10        7.62        9.58      9.30 o 
   1   1  10       19.26       25.18      8.45 o 
   2   1  10        0.01        2.25      8.45 o 
   3   1  10        2.19        0.00      7.61 o 
   4   1  10        0.04        7.04      9.01 o 
   5   1  10        0.56        2.82      9.01 o 
 -10   2  10        0.66        0.00      5.33 o 
  -9   2  10        0.27        0.00      5.08 o 
  -8   2  10        0.13        0.00      7.04 o 
  -7   2  10       20.59       20.84      7.50 o 
  -4   2  10        4.28        4.23      7.89 o 
  -3   2  10      219.14      241.09     16.83 o 
  -2   2  10        0.31        3.24      5.58 o 
  -1   2  10       10.90       14.58      7.36 o 
   0   2  10       42.29       51.96     10.06 o 
   1   2  10        0.44        0.00      5.21 o 
   2   2  10        2.47        3.58      5.74 o 
   3   2  10        1.31        3.92      5.75 o 
   4   2  10        0.31        0.00      5.38 o 
 -10   3  10        1.45       11.83      7.37 o 
  -9   3  10        0.55        1.63      5.85 o 
  -8   3  10        0.09        3.15      5.74 o 
  -7   3  10        0.93        7.32      9.01 o 
  -5   3  10       14.68       19.44     10.70 o 
  -4   3  10       34.78       36.04      8.62 o 
  -3   3  10        5.51        0.21      5.65 o 
  -2   3  10        0.29        0.00      5.01 o 
  -1   3  10        7.65       10.56      6.77 o 
   0   3  10       41.53       33.39      9.05 o 
   1   3  10       28.22       33.66      9.14 o 
   2   3  10       10.25       10.30      6.65 o 
   3   3  10        0.28        0.00      5.65 o 
   4   3  10        3.81        4.87      6.45 o 
  -9   4  10       28.49       33.05      9.18 o 
  -8   4  10       18.48       23.43      7.94 o 
  -7   4  10       10.17       10.14      9.58 o 
  -6   4  10        0.44        2.54      7.89 o 
  -5   4  10        2.61        0.00      7.89 o 
  -4   4  10        6.69        3.66      9.01 o 
  -3   4  10        4.88        8.58      6.65 o 
  -2   4  10       30.45       48.72     10.35 o 
  -1   4  10        5.18        8.60      6.74 o 
   0   4  10       30.41       24.73      8.54 o 
   1   4  10        0.08        2.82      5.98 o 
   2   4  10        1.52        0.00      5.17 o 
   3   4  10       22.09       26.11      8.76 o 
  -8   5  10        3.21        2.27      5.87 o 
  -7   5  10        3.36        9.58     10.14 o 
  -6   5  10       17.17       14.65     10.14 o 
  -5   5  10        9.09       16.34     10.42 o 
  -4   5  10       60.65       78.04     16.34 o 
  -3   5  10       68.02       82.87     12.04 o 
  -2   5  10       80.55       83.91     12.33 o 
  -1   5  10       32.85       23.38      8.36 o 
   0   5  10       39.29       32.22      9.26 o 
   1   5  10        7.58        4.25      6.14 o 
   2   5  10        3.69        5.57      6.56 o 
  -7   6  10       20.33       18.87     11.83 o 
  -6   6  10        6.91        1.51      6.17 o 
  -5   6  10        0.54        0.85      8.17 o 
  -4   6  10       15.54       19.44     10.99 o 
  -3   6  10       49.86       54.09     15.49 o 
  -2   6  10        0.21        3.98      6.85 o 
  -1   6  10      176.54      194.32     16.84 o 
   0   6  10      142.87      184.56     17.23 o 
                                                 
